# Supplementary material for: Whole-Genome Expression Analysis in the Third Instar Larval Midgut of Drosophila melanogaster
Source: G3 (Bethesda). 2014 Sep 5;4(11):2197–205. doi: 10.1534/g3.114.013870 (PMC4232545; doi:10.1534/g3.114.013870)
Supplement: Supporting Information [file supp_g3.114.013870_FileS1.xlsx]

## Sheet: READ ME
Core genes from each cluster (in separate sheets), which have cluster membership value (α) of at least 0.7, corresponding to the genes that were used to produce Figure 1. Columns: FlyBase ID, FlyBase short name (gene.name), FlyBase description, cluster membership (α), FPKM values for the midgut subsections.

## Sheet: Cluster_1
	gene.name	description	MEM.SHIP	m1_FPKM	m2_FPKM	m3.4.5_FPKM	m6_FPKM	m7.8_FPKM	m9_FPKM	m10.11_FPKM	m12.13_FPKM
FBgn0010425	epsilonTry	epsilonTrypsin	0.770385	5091.07	6880.65	4026.25	0.912493	0.396601	0.0419704	0.0356126	0.258583
FBgn0010217	ATPsyn-beta	ATP synthase-beta	0.769372	2965.51	2103.27	1807.33	1248.58	1099.29	933.588	1324.33	1645.2
FBgn0015031	cype	cyclope	0.877099	2496.93	2811.12	1840.12	1092.02	822.648	927.962	1165.14	1217.49
FBgn0040793	CG7630	#N/A	0.993837	3022.09	2721.96	1775.04	592.822	624.467	746.695	808.474	927.957
FBgn0011726	tsr	twinstar	0.941491	1879.27	1947.86	1705.96	943.98	831.568	976.258	1019.5	1089.76
FBgn0004228	mex1	midgut expression 1	0.70339	2610.5	2526.72	2816.48	365.797	315.525	470.294	659.36	466.911
FBgn0035032	CG4692	#N/A	0.983562	2716.51	2343.8	1494.47	395.579	532.384	557.532	612.469	699.327
FBgn0019624	CoVa	Cytochrome c oxidase subunit Va	0.992228	2785.49	2370.15	1452.9	397.393	419.54	520.871	584.786	692.92
FBgn0040773	CoVIIc	Cytochrome c oxidase subunit VIIc	0.818261	2205.6	1820.46	1245.35	730.432	487.393	499.24	598.577	726.677
FBgn0083167	Neb-cGP	Neb-cGP	0.964472	2523.92	1955.41	1086.51	317.06	343.688	351.128	490.421	681.928
FBgn0010612	l(2)06225	lethal (2) 06225	0.982793	2065.43	1863.45	1227.18	361.185	406.22	492.92	528.187	645.064
FBgn0034245	CG14482	#N/A	0.949577	2003.96	1921.91	1199.56	361.026	341.087	372.224	535.226	720.484
FBgn0030040	CG15347	#N/A	0.962764	1759.46	1516.26	1219.02	479.965	600.888	612.024	629.828	631.688
FBgn0030733	CG3560	#N/A	0.984125	2075.45	1795.68	992.251	412.615	371.342	392.389	512.484	556.836
FBgn0014391	sun	stunted	0.979051	2140.13	1733.05	1003.94	409.116	373.336	332.562	449.803	570.131
FBgn0263911	CoVIII	Cytochrome c oxidase subunit VIII	0.894471	2102.73	1586.7	1086.79	529.479	361.907	371.491	449.917	517.779
FBgn0040660	CG13551	#N/A	0.978781	1621.2	1515.36	1133.63	526.671	499.836	436.392	557.461	664.036
FBgn0031830	CoVb	Cytochrome c oxidase subunit Vb	0.939738	1890.73	1515.99	982.173	504.385	371.423	377.902	473.179	575.276
FBgn0034877	levy	levy	0.971801	1883.82	1434.66	983.053	424.773	331.921	441.64	460.265	481.005
FBgn0040529	CG9603	#N/A	0.887946	1478.92	1171.63	849.173	530.184	372.104	418.625	494.645	579.102
FBgn0032833	CoIV	Cytochrome c oxidase subunit IV	0.974995	1459.93	1242.45	926.694	355.099	389.382	468.31	482.831	559.454
FBgn0016119	ATPsyn-Cf6	ATPase coupling factor 6	0.90931	1311.29	1075.52	764.796	485.191	358.16	425.496	485.931	578.586
FBgn0260008	Ucrh	Ubiquinol-cytochrome C reductase complex 11 kDa protein	0.840439	1752.75	1159.43	721.241	375.139	197.404	261.457	326.226	403.331
FBgn0250838	CG30415	#N/A	0.926425	1287.55	1162.67	750.945	402.342	326.299	308.789	385.826	544.84
FBgn0000150	awd	abnormal wing discs	0.880636	1113.84	1179.02	1017.33	359.62	302.344	323.329	308.335	418.512
FBgn0031143	CG1532	#N/A	0.933687	1299.12	1581.97	1062.89	94.8703	138.583	134.933	130.668	203.199
FBgn0019644	ATPsyn-b	ATP synthase, subunit b	0.994493	1424.83	1013.78	717.21	244.595	259.889	256.764	313.755	362.655
FBgn0029971	CG18624	#N/A	0.986181	1155.29	977.946	676.623	225.627	279.602	275.5	328.013	389.423
FBgn0034645	CG10320	#N/A	0.960686	1128.03	1036.41	656.156	302.553	237.901	258.505	280.953	305.454
FBgn0016691	Oscp	Oligomycin sensitivity-conferring protein	0.987988	989.896	860.733	677.168	246.156	238.686	297.181	301.873	372.468
FBgn0085468	CG34439	#N/A	0.937199	1075.59	950.031	604.783	285.687	230.751	208.977	247.8	302.392
FBgn0031505	CG12400	#N/A	0.949417	1007.74	931.117	547.696	155.378	205.936	201.483	273.781	297
FBgn0037873	SdhC	Succinate dehydrogenase C	0.965614	1079.61	757.079	515.278	176.548	247.824	200.008	237.094	292.467
FBgn0004363	porin	porin	0.834261	848.597	632.388	581.609	207.698	305.422	256.616	268.339	389.757
FBgn0034664	CG4377	#N/A	0.700193	1745.23	883.769	697.36	29.2011	2.34076	5.48174	11.5341	72.0493
FBgn0027590	CG16936	#N/A	0.872709	694.536	759.107	581.684	222.526	249.429	289.675	302.771	340.171
FBgn0026088	CG14818	#N/A	0.713819	846.29	666.36	562.039	260.092	219.093	149.462	187.109	346.173
FBgn0028342	l(1)G0230	lethal (1) G0230	0.99619	798.857	700.22	521.565	198.849	205.244	206.052	238.607	299.06
FBgn0038224	CG3321	#N/A	0.761236	695.126	580.162	466.234	323.379	214.297	253.929	282.206	331.063
FBgn0021906	RFeSP	Rieske iron-sulfur protein	0.985641	944.514	697.833	478.189	133.698	144.368	180.462	191.555	188.346
FBgn0016120	ATPsyn-d	ATP synthase, subunit d	0.725569	515.357	485.261	362.411	305.41	238.217	266.296	318.784	358.839
FBgn0011361	mtacp1	mitochondrial acyl carrier protein 1	0.817188	815.999	664.2	437.695	114.483	165.886	181.317	217.296	237.64
FBgn0040931	CG9034	#N/A	0.977366	856.174	716.54	419.779	104.019	124.47	147.456	173.917	210.488
FBgn0025839	CG3621	#N/A	0.927838	916.064	750.964	407.714	152.144	111.224	95.6211	139.764	151.344
FBgn0085229	CG34200	#N/A	0.98558	866.795	644.804	384.848	118.696	108.282	104.008	157.718	188.601
FBgn0013954	FK506-bp2	FK506-binding protein 2	0.917463	559.279	533.871	434.573	188.952	219.368	153.572	191.288	248.034
FBgn0261560	Thor	Thor	0.787462	578.162	542.414	296.268	180.585	225.662	188.077	190.471	311.362
FBgn0034576	CG9350	#N/A	0.957735	630.029	583.59	389.344	119.948	136.052	169.959	186.47	193.279
FBgn0021967	Pdsw	Pdsw	0.952612	626.084	574.058	406.526	114.93	136.935	161.549	186.015	200.99
FBgn0036833	CG3819	#N/A	0.768118	2285.37	104.176	6.47719	0	0.134048	0.0446729	0.0359943	0.0868205
FBgn0013749	Arf102F	ADP ribosylation factor 102F	0.89573	620.316	613.37	411.48	112.874	128.571	163.621	181.841	158.904
FBgn0004921	Ggamma1	G protein gamma 1	0.872171	473.628	452.539	304.925	231.565	227.404	193.332	243.735	258.661
FBgn0027785	NP15.6	NP15.6	0.994544	604.897	530.508	351.388	139.047	135.495	154.511	178.064	178.259
FBgn0033961	CG12859	#N/A	0.986528	668.719	606.837	362.269	93.647	100.921	130.128	144.045	165.106
FBgn0014857	His3.3A	Histone H3.3A	0.850329	524.288	605.452	377.187	109.477	144.731	155.504	144.846	142.077
FBgn0036726	CG7603	#N/A	0.932652	967.109	435.028	272.557	52.9818	83.3993	78.0629	92.005	110.223
FBgn0025637	skpA	skpA	0.811763	335.004	391.724	313.823	201.71	208.852	208.078	200.006	208.642
FBgn0011455	l(3)neo18	lethal (3) neo18	0.99544	494.699	443.932	319.209	130.013	147.325	155.984	167.822	192.617
FBgn0031459	CG2862	#N/A	0.980606	515.954	564.43	313.5	108.182	91.452	104.909	134.845	146.302
FBgn0051715	CG31715	#N/A	0.939128	496.49	398.738	275.198	124.355	148.736	138.428	185.646	187.795
FBgn0039112	CG10219	#N/A	0.962511	518.603	340.567	275.251	129.193	141.102	129.54	157.325	162.973
FBgn0039993	CG17691	#N/A	0.855277	477.327	312.678	265.488	134.471	171.151	119.331	165.722	195.721
FBgn0038972	CG7054	#N/A	0.855877	555.324	526.429	380.331	55.2216	55.9712	97.7321	80.6206	75.3837
FBgn0029868	CG3446	#N/A	0.960345	444.58	372.241	283.947	120.278	106.365	133.586	159.895	178.943
FBgn0030679	CG8206	#N/A	0.752171	354.559	317.262	340.627	143.764	164.203	161.254	153.499	148.082
FBgn0039969	Fis1	#N/A	0.790999	375.493	341.106	269.821	161.317	128.342	159.486	186.241	141.964
FBgn0036667	CG9669	#N/A	0.770585	375.775	468.337	346.163	93.9666	107.225	120.182	126.124	107.615
FBgn0000181	bic	bicaudal	0.799335	355.925	397.78	310.997	145.25	120.78	120.909	116.723	160.043
FBgn0011217	eff	effete	0.922055	303.131	296.83	249.003	152.32	180.432	174.502	165.485	180.851
FBgn0034248	CG14483	#N/A	0.862933	352.569	474.251	312.814	96.8313	71.0362	89.9949	124.285	129.951
FBgn0037001	CG6020	#N/A	0.984559	457.159	352.739	265.166	91.3084	96.4326	119.464	125.986	135.034
FBgn0035046	CG3683	#N/A	0.962528	433.733	373.132	271.235	78.9712	92.1033	106.272	129.012	137.439
FBgn0014028	SdhB	Succinate dehydrogenase B	0.73322	351.656	240.432	234.563	131.556	163.079	151.446	167.725	154.01
FBgn0038400	CG5903	#N/A	0.958962	416.956	347.489	286.834	101.777	83.8675	81.3103	90.8079	116.647
FBgn0030718	CG9172	#N/A	0.992648	412.53	314.917	228.075	88.9873	98.1979	96.315	113.993	135.173
FBgn0030605	CG5548	#N/A	0.948169	401.302	360.529	241.871	69.3291	72.3226	93.5348	108.843	136.086
FBgn0058045	CG40045	#N/A	0.765385	351.555	283.612	208.645	141.896	106.999	105.363	126.049	122.757
FBgn0031436	CG3214	#N/A	0.961839	295.125	292.877	217.7	94.7894	94.256	114.935	126.792	131.213
FBgn0029826	CG6041	#N/A	0.782395	422.22	251.547	216.311	101.508	85.3658	87.3628	65.9398	102.907
FBgn0030292	CG11752	#N/A	0.976813	349.575	329.569	214.839	79.8392	59.0888	73.7884	82.2011	106.054
FBgn0031771	CG9140	#N/A	0.851652	283.907	199.071	185.172	100.591	106.34	116.271	133.022	136.014
FBgn0035601	Uev1A	Uev1A	0.701509	229.073	224.816	183.813	98.6031	132.624	100.622	118.986	168.617
FBgn0025638	Roc1a	Roc1a	0.787351	216.886	249.514	211.888	109.49	98.1009	121.035	104.551	116.366
FBgn0001989	l(2)35Di	lethal (2) 35Di	0.886352	320.884	250.767	196.505	66.066	75.6251	97.1177	99.5916	119.229
FBgn0058042	CG40042	#N/A	0.96014	317.594	237.453	173.399	88.2983	97.2749	83.8861	109.786	104.198
FBgn0035334	CG8993	#N/A	0.988745	306.94	277.924	179.453	76.0479	73.1555	89.2929	96.5627	105.007
FBgn0047038	CG6463	#N/A	0.879867	283.455	242.328	172.85	76.7545	78.9512	92.602	107.569	140.508
FBgn0260223	CG42497	#N/A	0.978462	250.963	238.438	180.173	82.4132	95.8259	95.4637	103.989	126.355
FBgn0052068	CG32068	#N/A	0.925915	329.962	278.945	166.492	55.4304	56.7553	86.0598	73.6757	97.7396
FBgn0040907	mRpL33	mitochondrial ribosomal protein L33	0.964422	270.318	244.167	167.463	77.7729	88.8745	99.6696	84.4754	104.842
FBgn0016687	Nurf-38	Nucleosome remodeling factor - 38kD	0.976908	249.908	239.355	204.865	82.1632	77.8958	91.0482	85.1048	98.0888
FBgn0035404	CG12079	#N/A	0.929329	272.54	221.321	167.327	93.5517	67.5426	84.3565	95.2637	113.281
FBgn0038570	Prx5	Peroxiredoxin 5	0.991813	307.089	229.307	164.209	66.2414	68.4797	74.0067	83.5505	96.4777
FBgn0010213	Sod2	Superoxide dismutase 2 (Mn)	0.983558	286.17	210.043	169.494	71.6186	65.5768	75.9748	81.4723	102.985
FBgn0032453	CG6180	#N/A	0.961177	281.821	238.953	152.874	59.9919	78.0032	57.2117	73.8494	98.723
FBgn0031992	CG8498	#N/A	0.949973	261.892	277.307	169.007	64.9132	52.7473	53.5448	54.5694	76.8235
FBgn0033608	CG13220	#N/A	0.855926	279.974	214.326	156.747	45.9503	74.4015	65.2387	74.9541	91.719
FBgn0053199	CG33199	#N/A	0.932809	213.913	182.359	140.445	87.4656	96.5005	76.5703	89.7947	110.1
FBgn0033162	CG1707	#N/A	0.957628	243.272	285.944	170.055	59.0869	51.0301	61.0464	56.987	68.0377
FBgn0031021	CG12203	#N/A	0.943266	256.049	204.978	163.329	55.8309	61.1852	74.4516	85.6973	90.3949
FBgn0032198	eEF1delta	eEF1delta	0.7508	208.39	249.215	185.437	49.5254	71.3941	67.1632	72.3114	77.2832
FBgn0030853	CG5703	#N/A	0.821924	225.999	187.837	151.836	58.9898	69.3085	81.8646	91.2346	93.9363
FBgn0053977	CG33977	#N/A	0.797684	255.633	244.888	174.42	62.1009	56.0153	49.1757	50.1196	52.0406
FBgn0010808	l(3)03670	lethal (3) 03670	0.97513	236.783	178.849	141.587	69.4372	61.968	64.0167	73.8357	94.6852
FBgn0030610	CG9065	#N/A	0.877023	281.857	189.765	144.571	38.8739	59.2363	53.9145	69.8009	63.4969
FBgn0040899	CG17776	#N/A	0.98903	233.783	221.696	144.92	45.2036	60.3248	51.3125	59.7519	66.6858
FBgn0029854	CG3566	#N/A	0.763404	165.296	230.167	164.232	58.6916	60.1716	70.4754	59.0289	68.3659
FBgn0083968	CG34132	#N/A	0.882598	263.718	203.02	136.687	60.0399	43.5633	38.4373	47.1972	81.1352
FBgn0036488	CG6878	#N/A	0.88985	247.921	181.572	114.717	43.1087	58.3307	53.0377	68.538	86.4272
FBgn0035906	CG6673	#N/A	0.897723	207.226	156.248	124.867	55.101	75.3072	71.6709	65.8248	79.2618
FBgn0053002	mRpL27	mitochondrial ribosomal protein L27	0.792021	267.448	207.099	130.357	23.7352	40.4447	41.0852	51.3165	71.8624
FBgn0013347	TfIIA-S	Transcription-factor-IIA-S	0.773461	159.162	178.637	131.438	73.1074	74.3635	70.1173	72.3125	65.422
FBgn0036928	Tom20	Translocase of outer membrane 20	0.986234	187.229	166.422	122.746	56.6778	68.6305	58.539	62.4095	74.7046
FBgn0037637	CG9836	#N/A	0.805597	174.031	155.627	123.466	67.1586	66.9602	70.9575	78.4032	58.8446
FBgn0030743	CG9921	#N/A	0.853905	204.448	154.139	110.773	52.3981	50.9516	44.3294	71.1291	95.3191
FBgn0259722	CG42376	#N/A	0.993581	201.883	189.444	121.419	41.2723	46.0581	48.1593	58.2396	66.5684
FBgn0085257	CG34228	#N/A	0.920491	164.28	188.339	117.029	50.2676	49.0874	60.0715	67.1271	62.3589
FBgn0026089	CG14817	#N/A	0.972264	195.451	180.505	126.14	35.1907	44.7246	48.5866	55.6651	58.5119
FBgn0031670	CG3887	#N/A	0.764205	148.961	154.234	117.547	71.3666	48.7425	59.9506	59.5461	82.419
FBgn0040890	ksh	kish	0.774357	166.017	199.122	134	49.6656	46.3833	50.2984	45.1077	43.2258
FBgn0035592	CG10674	#N/A	0.809091	150.74	188.983	127.13	46.7212	43.0654	61.2829	58.1468	57.0081
FBgn0039259	CG11781	#N/A	0.939079	190.106	193.864	140.237	43.6496	38.5808	39.2219	36.9451	47.5679
FBgn0044511	mRpS21	mitochondrial ribosomal protein S21	0.952812	207.356	180.354	126.393	44.7367	37.585	31.2848	41.3469	60.5161
FBgn0031791	CG9486	#N/A	0.75516	269.32	304.169	107.159	2.79556	2.22448	9.92515	15.0618	17.0917
FBgn0037340	CG14671	#N/A	0.920565	181.502	185.155	158.1	38.4891	41.3856	35.4901	34.7299	51.0713
FBgn0083983	mRpL34	mitochondrial ribosomal protein L34	0.938387	192.198	203.663	120.997	28.4133	29.1061	32.567	44.1518	67.0382
FBgn0261791	SmG	Small ribonucleoprotein particle protein SmG	0.777509	149.455	165.609	131.442	56.517	54.8339	43.9151	49.142	57.1211
FBgn0085271	CG34242	#N/A	0.951516	189.917	174.594	97.4364	49.906	46.3147	41.5353	44.1625	60.0818
FBgn0027786	Mtch	Mitochondrial carrier homolog 1	0.985049	162.695	133.566	106.289	42.8682	53.16	50.7205	54.5198	65.9957
FBgn0030584	CG14407	#N/A	0.969627	165.751	146.302	112.021	34.4502	44.995	45.6742	50.6226	60.0614
FBgn0036887	CG9231	#N/A	0.904996	178.883	136.449	96.4201	44.0998	33.2796	35.173	47.9807	71.9009
FBgn0052441	CG32441	#N/A	0.95204	157.522	165.741	111.99	34.0037	40.0672	44.9876	44.415	43.4053
FBgn0030311	CG11699	#N/A	0.860301	140.159	152.811	103.969	53.8275	46.5615	47.1398	46.7359	50.8217
FBgn0040715	CG15386	#N/A	0.877561	155.643	137.362	97.1393	33.751	46.1568	46.3431	54.9721	57.7013
FBgn0033209	CG12107	#N/A	0.98205	145.912	140.87	99.1544	45.6404	41.8966	47.3381	47.3866	48.2584
FBgn0040666	CG12848	#N/A	0.994963	163.23	150.589	101.374	30.254	36.7909	39.1366	41.7558	49.8253
FBgn0038771	CG4390	#N/A	0.876544	121.265	147.964	113.865	41.8907	34.943	46.778	47.9131	54.0233
FBgn0038976	CG7048	#N/A	0.956155	145.691	155.414	115.125	34.9653	38.6429	38.0908	38.611	39.7548
FBgn0036581	MED10	Mediator complex subunit 10	0.941349	143.117	148.538	100.191	36.9004	41.7486	48.1567	42.8763	43.9658
FBgn0032236	mRpS7	mitochondrial ribosomal protein S7	0.968512	167.543	119.981	86.7339	34.4378	41.6723	38.5361	45.7417	57.6839
FBgn0035603	CG10635	#N/A	0.726665	139.585	145.682	114.696	24.971	42.3554	37.4916	38.4825	47.672
FBgn0022224	ubl	ubiquitin like	0.799064	130.817	150.666	94.1947	44.4804	36.0361	37.5786	42.5874	37.6218
FBgn0033480	mRpL42	mitochondrial ribosomal protein L42	0.983941	168.674	126.889	83.2075	35.5256	36.2242	32.3403	36.5748	48.6899
FBgn0032732	CG15168	#N/A	0.991861	141.189	123.55	104.535	32.5792	34.2922	35.9895	42.2338	49.5497
FBgn0053155	CG33155	#N/A	0.992138	154.992	136.665	95.6927	32.346	35.9766	30.4748	33.7296	43.852
FBgn0052069	CG32069	#N/A	0.821106	133.195	172.106	101.342	26.3841	27.1694	37.2414	33.2573	29.7567
FBgn0040077	primo-1	primo-1	0.887868	140.173	159.347	99.0656	23.5733	31.9073	34.2572	31.7715	31.7124
FBgn0037199	CG11137	#N/A	0.991442	145.634	144.084	98.3808	27.6805	26.3598	33.6597	34.4133	39.2024
FBgn0033100	CG3420	#N/A	0.959123	156.168	124.074	81.3235	26.6151	38.5392	34.1666	38.977	47.9454
FBgn0085339	CG34310	#N/A	0.936715	154.016	117.933	91.3134	25.3634	29.5047	36.0642	37.76	53.1042
FBgn0036998	CG5969	#N/A	0.83482	133.416	120.013	115.338	32.8977	26.8995	21.9029	34.2521	56.0991
FBgn0083953	CG34117	#N/A	0.921436	121.74	139.041	89.5964	33.3603	26.9055	37.1847	38.5161	36.007
FBgn0033883	CG16935	#N/A	0.905645	137.756	110.691	82.2248	26.9084	31.3528	38.4121	43.8345	47.7397
FBgn0039802	dj-1beta	dj-1beta	0.987826	145.909	130.521	89.9096	24.6374	24.046	33.0688	29.1834	38.8187
FBgn0015298	Srp19	Signal recognition particle protein 19	0.740923	107.783	137.689	91.0666	29.7014	36.0572	38.6676	36.9946	32.626
FBgn0032595	CG17996	#N/A	0.872707	147.863	122.153	85.4846	33.7606	30.8332	28.1765	27.9521	28.735
FBgn0036918	CG7770	#N/A	0.992705	128.44	114.335	96.4573	28.1346	30.0909	30.5976	35.9943	40.2713
FBgn0038426	mRpS33	mitochondrial ribosomal protein S33	0.758062	157.821	120.7	78.3806	14.1891	21.199	25.233	31.2349	47.5425
FBgn0031776	CG13993	#N/A	0.922427	124.242	110.598	86.44	32.3816	38.4963	33.5891	35.7569	32.304
FBgn0058439	CG40439	#N/A	0.922411	127.067	106.958	77.1974	37.4652	27.9486	28.1929	41.3064	37.4805
FBgn0033214	CG1941	#N/A	0.814817	125.464	133.157	102.217	12.0363	19.4276	10.5539	20.5094	43.8423
FBgn0263051	CG43346	#N/A	0.745065	149.101	115.971	71.7738	12.771	24.2448	24.2736	27.035	36.2326
FBgn0035335	mRpL23	mitochondrial ribosomal protein L23	0.903401	134.654	108.042	71.233	16.4567	24.4947	26.9597	29.7446	34.619
FBgn0038678	mRpL55	mitochondrial ribosomal protein L55	0.967128	138.682	89.7496	66.5144	28.0893	24.6593	23.7539	27.8481	38.1794
FBgn0036335	mRpL20	mitochondrial ribosomal protein L20	0.848057	127.536	101.875	62.522	14.5919	20.2145	24.5028	26.7966	39.048
FBgn0038858	CG5793	#N/A	0.884281	130.391	96.567	88.8142	9.72206	16.2797	10.9942	13.7837	33.6796
FBgn0038923	mRpL35	mitochondrial ribosomal protein L35	0.838476	124.882	79.3181	71.505	13.4405	25.3964	21.4763	18.72	29.2676
FBgn0043783	CG32444	#N/A	0.741757	160.183	89.1598	49.8663	3.11287	2.63859	9.40532	7.77821	27.417
FBgn0032053	mRpL51	mitochondrial ribosomal protein L51	0.977806	112.269	88.8691	56.234	11.3904	15.7512	15.8536	19.2547	27.1688
FBgn0030769	CG13012	#N/A	0.788576	179.472	60.9708	15.7322	0.416176	3.68617	1.40225	0.493375	0.683344
FBgn0036727	CG7589	#N/A	0.747786	196.562	27.9381	10.8897	1.06953	0.513245	0.190997	0.0778924	0.0459425

## Sheet: Cluster_2
	gene.name	description	MEM.SHIP	m1_FPKM	m2_FPKM	m3.4.5_FPKM	m6_FPKM	m7.8_FPKM	m9_FPKM	m10.11_FPKM	m12.13_FPKM
FBgn0010387	Dbi	Diazepam-binding inhibitor	0.721523	30607.6	44105.5	18629.9	543.994	1872.15	9173.84	8688.23	4501.91
FBgn0264750	#N/A	#N/A	0.752253	3396.07	4785.13	3299.92	884.219	1001.65	1448.73	1933.66	1407.93
FBgn0001149	GstD1	Glutathione S transferase D1	0.975553	3557.58	3991.29	2808.52	210.371	764.242	746.333	1078.76	755.903
FBgn0032088	CG13102	#N/A	0.961498	3793.35	3553.42	2349.04	38.8756	253.964	395.149	586.047	452.883
FBgn0012036	Aldh	Aldehyde dehydrogenase	0.834174	2605.48	2186.71	1488.55	171.885	845.385	541.189	598.796	533.698
FBgn0033777	CG17574	#N/A	0.878463	1784.35	1923.14	1479.69	251.223	433.751	806.33	969.602	630.93
FBgn0002578	m1	E(spl) region transcript m1	0.902621	1730.92	2297.6	1259.35	131.923	332.572	703.905	776.93	299.102
FBgn0037890	CG17734	#N/A	0.80332	2162.15	1968.45	1250.85	198.561	347.298	469.021	467.612	485.447
FBgn0047135	CG32276	#N/A	0.973528	1311.24	1949.45	1247.89	132.207	371.731	507.27	498.913	288.642
FBgn0030362	regucalcin	regucalcin	0.829502	3148.61	1842.43	587.94	7.40956	76.3723	94.1599	55.0965	78.0968
FBgn0033221	CG12825	#N/A	0.909494	1524.89	1341.6	698.066	148.273	332.608	465.037	491.226	401.444
FBgn0264294	Cyt-b5	Cytochrome b5	0.85231	960.658	1088.64	727.252	136.095	248.667	516.058	525.048	260.37
FBgn0086254	CG6084	#N/A	0.912231	1351.85	1229.03	840.596	50.9206	167.9	176.523	167.059	173.032
FBgn0259238	CG42336	#N/A	0.969513	802.219	1054.38	745.066	106.986	298.21	362.619	279.837	241.257
FBgn0033624	CG12384	#N/A	0.980116	776.875	1056.44	623.515	119.306	247.083	374.927	300.372	247.218
FBgn0037912	sea	scheggia	0.84162	1148.2	1077.06	598.467	39.6703	119.166	206.852	203.141	313.266
FBgn0034031	CG12963	#N/A	0.882322	730.412	761.736	595.453	183.824	249.196	340.074	426.332	368.326
FBgn0025814	Mgstl	Microsomal glutathione S-transferase-like	0.80727	715.6	1169.61	703.81	94.6675	110.298	388.412	283.434	166.184
FBgn0038038	CG5167	#N/A	0.947506	808.64	1063.12	584.567	88.6607	174.072	389.305	306.818	212.635
FBgn0035600	CG4769	#N/A	0.873361	941.218	757.461	567.093	116.798	229.294	290.084	324.933	353.75
FBgn0028983	Spn6	Serine protease inhibitor 6	0.874649	680.499	672.691	754.409	132.106	325.775	316.466	281.464	324.41
FBgn0010638	Sec61beta	Sec61beta	0.937461	850.473	945.344	684.837	84.8623	205.278	235.503	220.001	143.106
FBgn0036820	CG6852	#N/A	0.838667	712.605	989.584	490.912	102.742	150.85	236.661	267.368	263.445
FBgn0250814	CG4169	#N/A	0.811336	870.692	702.434	502.185	115.406	181.572	240.253	244.352	222.523
FBgn0025700	CG5885	#N/A	0.955912	735.59	884.703	594.39	42.4012	173.393	210.278	165.989	97.671
FBgn0031049	Sec61gamma	Sec61gamma	0.86208	859.441	870.648	536.438	56.8962	133.894	156.67	155.951	97.1403
FBgn0032779	CG16771	#N/A	0.861494	938.699	911.723	537.779	3.29712	83.3925	148.195	122.97	70.3473
FBgn0086357	Sec61alpha	Sec61alpha	0.770196	494.427	575.178	495.383	78.9852	282.13	299.682	289.285	154.902
FBgn0011016	SsRbeta	Signal sequence receptor beta	0.9074	710.469	712.719	505.415	54.0352	183.16	222.179	168.222	91.0351
FBgn0000406	Cyt-b5-r	Cytochrome b5-related	0.880354	766.647	839.159	744.968	1.3226	80.0704	51.7057	27.2844	22.8205
FBgn0037973	CG18547	#N/A	0.946046	1020.7	683.988	405.537	16.3911	98.6977	138.441	109.095	55.4036
FBgn0027547	CG1927	#N/A	0.856731	413.008	467.416	365.587	138.839	254.515	292.777	281.597	250.534
FBgn0010516	wal	walrus	0.827163	650.953	500.663	306.659	77.4501	132.746	206.656	200.72	200.447
FBgn0085317	CG34288	#N/A	0.9318	410.078	531.426	408.639	108.87	156.007	232.897	240.469	151.498
FBgn0040623	Spase12	Spase 12-subunit	0.78906	416.813	636.029	452.54	81.0598	159.572	152.653	152.403	117.075
FBgn0038271	CG3731	#N/A	0.78808	424.304	351.406	321.856	136.538	180.476	226.245	230.274	248.244
FBgn0038516	CG5840	#N/A	0.926804	472.783	643.169	413.62	55.24	106.241	138.521	121.886	119.309
FBgn0037024	CG4365	#N/A	0.85326	461.167	473.374	288.489	39.1845	95.604	180.783	175.745	151.997
FBgn0052695	CG32695	#N/A	0.87568	635.67	743.638	287.969	2.88599	42.5999	67.8595	27.8254	8.76039
FBgn0262801	twr	twisted bristles roughened eye	0.929148	324.966	458.042	387.413	62.9768	135.863	160.552	138.511	103.314
FBgn0039172	Spase22-23	Spase 22/23-subunit	0.955608	370.095	517.91	383.523	47.9484	111.748	126.775	120.177	93.1261
FBgn0029161	slmo	slowmo	0.936368	366.794	401.661	375.142	59.9098	99.6188	137.369	168.045	152.063
FBgn0250906	Pgk	Phosphoglycerate kinase	0.811092	482.975	395.761	301.031	35.1152	90.1593	123.347	119.433	179.015
FBgn0019643	Dat	Dopamine N acetyltransferase	0.966378	504.81	522.249	288.272	17.6647	89.7213	98.3983	103.553	98.2087
FBgn0062442	CG1458	#N/A	0.915935	501.301	433.054	277.624	43.9978	93.2055	118.404	121.153	133.802
FBgn0000473	Cyp6a2	Cytochrome P450-6a2	0.727439	773.613	418.713	347.822	2.57434	72.879	24.8621	28.5242	9.29186
FBgn0031360	CG31937	#N/A	0.71969	357.178	475.571	276.716	58.1675	56.4485	163.873	167.745	74.1098
FBgn0021872	Xbp1	X box binding protein-1	0.813358	280.431	296.801	282.612	85.7904	132.15	218.438	176.766	152.887
FBgn0039674	CG1907	#N/A	0.832855	421.901	348.812	271.732	56.6355	158.276	123.997	125.219	111.441
FBgn0010053	Jheh1	Juvenile hormone epoxide hydrolase 1	0.859972	353.999	402.254	335.506	38.1331	68.0072	154.914	139.435	51.1584
FBgn0029648	CG3603	#N/A	0.905999	399.785	509.399	241.305	21.8033	46.9043	94.0863	77.5051	105.806
FBgn0032889	CG9331	#N/A	0.724107	393.806	211.866	291.201	47.8119	138.006	133.998	108.818	121.568
FBgn0033570	CG7712	#N/A	0.738428	348.06	311.8	227.74	61.8357	96.643	114.608	126.328	146.765
FBgn0023507	CG3835	#N/A	0.701335	339.936	289.9	185.722	66.7034	163.329	126.524	140.518	92.9962
FBgn0017567	ND23	NADH:ubiquinone reductase 23kD subunit precursor	0.716523	338.011	267.341	221.398	61.9823	93.0929	114.024	137.017	149.625
FBgn0010551	l(2)03709	lethal (2) 03709	0.862394	298.521	276.728	226.306	46.9378	106.804	114.874	132.5	144.894
FBgn0024432	Dlc90F	Dynein light chain 90F	0.945719	293.608	281.486	203.614	68.1691	120.309	135.638	143.617	99.5
FBgn0040512	zetaCOP	zetaCOP	0.887694	303.037	354.187	273.671	47.6261	73.1864	98.2116	95.4861	85.602
FBgn0038947	sar1	sar1	0.784472	194.606	242.131	190.357	112.848	122.252	159.426	156.457	123.689
FBgn0023211	Elongin-C	Elongin C	0.849005	241.087	291.702	184.558	79.3653	92.2821	143.31	136.785	115.14
FBgn0035020	CG13585	#N/A	0.957948	290.076	392.68	211.302	30.4576	56.0783	92.8661	99.6197	93.67
FBgn0035431	CG14968	#N/A	0.933572	227.582	318.425	253.13	56.1054	82.9724	120.653	115.493	83.4647
FBgn0004888	Scsalpha	Succinyl coenzyme A synthetase alpha subunit	0.703464	225.235	197.886	204.06	68.6206	103.648	103.236	121.092	139.598
FBgn0037714	CG9396	#N/A	0.913041	364.093	480.054	167.069	0.512791	14.7497	51.971	50.4631	23.0326
FBgn0042701	CR12628	Microsomal glutathione S-transferase-like pseudogene	0.743906	192.65	374.82	214.631	27.161	33.8992	121.82	102.292	61.4727
FBgn0001125	Got2	Glutamate oxaloacetate transaminase 2	0.738307	281.803	288.353	329.293	18.7784	40.9113	49.1611	52.3218	64.5383
FBgn0029709	CHOp24	CHOp24	0.909183	216.805	301.692	234.615	42.1753	79.1505	93.192	87.594	61.4442
FBgn0035189	CG9119	#N/A	0.758375	393.009	273.459	304.275	3.41581	23.04	28.3512	13.3894	27.6988
FBgn0022268	KdelR	KDEL receptor	0.967795	173.221	196.044	185.344	65.1059	98.6194	106.856	116.361	94.1346
FBgn0034345	CG5174	#N/A	0.905005	164.391	176.911	155.709	62.7166	105.725	118.699	120.451	100.538
FBgn0051076	CG31076	#N/A	0.707734	247.207	218.521	151.284	33.6047	84.8128	125.224	95.5993	34.8835
FBgn0062412	Ctr1B	Copper transporter 1B	0.749726	138.126	274.027	152.672	46.1746	87.6018	81.2569	105.085	78.6144
FBgn0000115	Arf72A	Arflike at 72A	0.973164	191.813	258.13	181.783	31.0489	59.5229	81.2885	72.1609	79.6006
FBgn0051548	CG31548	#N/A	0.72991	288.441	217.095	121.679	18.1563	48.4919	71.8155	80.8608	89.0754
FBgn0023530	CG3740	#N/A	0.870755	152.822	277.798	175.748	17.9972	41.8509	91.9787	83.965	39.2955
FBgn0030306	Spase25	Spase 25-subunit	0.969512	174.148	222.297	179.191	31.8449	58.3679	78.1929	67.8634	54.7062
FBgn0063494	GstE6	Glutathione S transferase E6	0.784227	137.263	270.77	203.028	9.34415	65.7253	73.5056	70.761	29.6749
FBgn0030668	CG8128	#N/A	0.948546	261.728	209.153	152.524	10.4704	38.495	60.6513	66.1943	56.2527
FBgn0019925	Surf4	Surfeit 4	0.770394	134.555	158.62	150.391	44.7683	90.7276	114.353	93.1249	68.1223
FBgn0031037	CG14207	#N/A	0.730238	203.381	206.633	131.626	40.5851	46.0394	80.1967	74.309	58.2993
FBgn0027095	Manf	Mesencephalic astrocyte-derived neurotrophic factor	0.983043	165.132	210.986	173.063	28.4045	53.0247	72.4021	76.0166	54.3982
FBgn0063495	GstE5	Glutathione S transferase E5	0.800295	226.371	178.084	128.332	21.0699	60.7665	61.7317	70.6362	85.286
FBgn0025692	CG3814	#N/A	0.932151	154.304	176.726	142.932	38.1085	83.1275	70.9458	79.3478	71.2797
FBgn0036300	CG10688	#N/A	0.792328	121.703	233.188	186.772	23.1313	45.266	49.0694	55.8763	60.3722
FBgn0024509	sec13	sec13	0.953829	140.065	179.903	150.744	32.915	59.8105	77.4573	72.072	49.412
FBgn0032015	CG7830	#N/A	0.869043	132.117	157.595	148.444	31.104	61.523	67.1689	74.2402	81.2255
FBgn0034066	CG8397	#N/A	0.814669	135.099	149.767	120.467	37.3175	52.3116	79.1921	74.3212	85.1572
FBgn0042138	CG18815	#N/A	0.903752	167.756	148.373	122.582	34.7056	48.0829	68.3274	69.3245	70.347
FBgn0026872	CG14777	#N/A	0.874462	165.817	213.578	124.865	15.2969	25.7579	64.8086	60.2188	56.6157
FBgn0053169	CG33169	#N/A	0.779618	173.971	218.262	141.552	18.6292	37.676	42.32	37.7463	38.396
FBgn0039856	CG1774	#N/A	0.774943	288.37	170.131	90.1075	2.30533	24.5141	50.975	47.0426	27.2732
FBgn0025678	CaBP1	calcium-binding protein 1	0.811606	102.003	157.814	174.196	26.4634	60.2273	68.7371	62.393	46.3769
FBgn0032407	Pex19	Peroxin 19	0.809473	176.532	154.198	107.927	27.3205	41.2781	54.7408	67.252	65.0992
FBgn0037387	CG1213	#N/A	0.922946	213.481	249.867	125.342	0.355421	9.03019	47.0434	27.7785	6.85939
FBgn0260857	Bet1	#N/A	0.935059	124.056	190.62	132.804	19.3148	37.4485	67.1326	53.7842	32.5364
FBgn0262732	mbf1	multiprotein bridging factor 1	0.903672	131.773	148.171	118.68	34.1334	49.2492	65.0945	55.2609	44.8592
FBgn0037312	CG11999	#N/A	0.94813	125.103	171.428	146.846	13.9407	27.9791	61.0559	52.5792	35.34
FBgn0027496	epsilonCOP	epsilonCOP	0.979174	130.737	166.3	133.902	16.1977	39.081	59.013	48.7185	34.362
FBgn0019982	Gs1l	GS1-like	0.819047	240.004	138.186	79.8307	9.80685	22.7262	53.589	43.4229	38.995
FBgn0040340	TRAM	TRAM	0.80572	142.792	132.645	122.222	14.9991	59.2662	61.2369	41.6885	23.5373
FBgn0034058	Pex11	Peroxin 11	0.927468	118.074	162.696	101.605	18.4765	32.4325	51.4151	57.8437	52.6474
FBgn0014868	Ost48	Oligosaccharyltransferase 48kD subunit	0.951201	113.065	131.919	124.273	21.3303	41.944	51.8125	53.3751	55.7878
FBgn0040308	Jafrac2	thioredoxin peroxidase 2	0.882661	115.478	159.67	128.815	16.6834	42.4554	57.8762	38.8338	25.141
FBgn0035044	CG3663	#N/A	0.811192	121.628	155.225	84.0827	21.0167	26.5531	48.46	57.5671	47.2267
FBgn0039869	CG1890	#N/A	0.963124	141.751	124.786	95.362	18.2423	34.4661	59.989	43.7467	34.3412
FBgn0035589	CHMP2B	Charged multivesicular body protein 2b	0.931844	131.369	118.796	84.3687	21.3673	30.5483	56.0256	47.2416	36.6662
FBgn0036192	pallidin	pallidin	0.734271	165.493	150.649	53.5872	10.2196	24.8769	36.3617	44.3798	40.3009
FBgn0036271	Pbgs	Porphobilinogen synthase	0.984474	131.917	123.078	98.2561	17.1323	31.8981	40.4285	41.4936	35.9683
FBgn0250820	CG5802	#N/A	0.956289	101.118	126.138	112.332	18.6364	31.373	48.8104	45.7482	30.7941
FBgn0051436	CG31436	#N/A	0.941087	113.918	139.86	104.241	7.84354	23.9269	34.635	49.811	33.5155
FBgn0263200	Galt	Galactose-1-phosphate uridylyltransferase	0.712345	103.552	134.45	99.6224	17.2215	24.4449	34.6703	37.1007	47.5816
FBgn0025335	CG4585	#N/A	0.877328	95.5332	118.74	109.657	16.8983	21.8358	47.6514	42.7911	37.2691
FBgn0033234	CG8791	#N/A	0.769392	130.727	225.097	92.0475	0.809744	9.12808	23.9362	3.89865	2.4006
FBgn0061492	loj	logjam	0.985745	123.256	138.389	90.1909	11.8965	28.7839	37.3132	31.765	26.0636
FBgn0036760	CG5567	#N/A	0.866928	148.885	112.943	81.1499	11.1198	25.5701	33.3964	30.6159	38.9882
FBgn0030026	sni	sniffer	0.983894	115.204	126.484	76.4127	6.69725	15.8211	26.1505	23.2854	16.1518
FBgn0035356	CG16986	#N/A	0.926156	103.808	116.191	69.2204	7.2142	15.8321	20.0584	23.9244	23.7658
FBgn0002354	l(3)87Df	lethal (3) 87Df	0.75278	108.462	105.907	57.4042	10.2678	17.0909	25.5818	24.2657	25.9672
FBgn0033904	CG18327	#N/A	0.961802	98.2727	176.957	55.6632	0.809244	8.30194	17.6143	9.16767	5.41794
FBgn0029932	CG4607	#N/A	0.823269	135.018	77.3272	90.1591	1.10924	18.9181	24.2816	15.9361	3.98981

## Sheet: Cluster_3
	gene.name	description	MEM.SHIP	m1_FPKM	m2_FPKM	m3.4.5_FPKM	m6_FPKM	m7.8_FPKM	m9_FPKM	m10.11_FPKM	m12.13_FPKM
FBgn0036422	CG3868	#N/A	0.850189	2162.46	2458.77	1749.14	159.239	3308.37	6159.31	7209.1	1163.2
FBgn0051198	CG31198	#N/A	0.937251	60.9026	261.538	157.893	3.59879	876.559	3248.47	4502	1965.12
FBgn0034758	CG13510	#N/A	0.870793	920.285	1104.68	1000.81	631.724	755.726	1709.32	1635.27	1074.62
FBgn0034052	CG8299	#N/A	0.884688	296.009	1218.62	618.697	7.41407	491.172	3884.95	1109.62	1128.17
FBgn0028950	CG15255	#N/A	0.803065	1054.04	433.77	527.451	26.3716	674.004	1335.73	1620.88	1011.78
FBgn0030775	CG9673	#N/A	0.83819	292.447	535.124	310.877	12.8302	133.933	1029.25	1995.21	2137.74
FBgn0046302	CG10650	#N/A	0.827779	644.01	770.759	781.695	435.498	604.202	1065.73	1087.82	625.208
FBgn0051233	CG31233	#N/A	0.947947	45.7014	200.847	100.408	2.38041	665.577	1951.5	2020.76	661.304
FBgn0037782	Npc2d	Niemann-Pick type C-2d	0.948208	309.9	755.072	223.451	25.1344	347.251	1311.75	926.156	585.594
FBgn0038135	CG8773	#N/A	0.955899	24.4412	141.488	145.47	1.73862	71.4631	1079.64	1311.49	790.363
FBgn0034436	CG11961	#N/A	0.974073	329.12	401.421	457.912	161.742	398.973	585.99	697.467	496.221
FBgn0036953	CG17145	#N/A	0.946109	145.123	249.607	184.605	5.42077	225.401	1451.66	988.111	123.783
FBgn0040064	yip2	yippee interacting protein 2	0.79123	353.984	470.122	288.647	141.735	243.003	704.835	511.593	337.284
FBgn0259979	CG17337	#N/A	0.977693	142.665	255.583	190.424	52.1743	242.1	870.69	912.908	353.75
FBgn0028940	Cyp28a5	Cyp28a5	0.88936	33.1405	357.054	204.505	1.09131	427.739	764.175	821.366	192.056
FBgn0038292	CG3987	#N/A	0.82474	235.513	301.652	344.057	156.61	255.88	375.275	354.754	368.076
FBgn0028491	CG2930	#N/A	0.938206	143.426	184.029	169.896	3.85948	122.823	535.067	568.719	553.85
FBgn0027348	bgm	bubblegum	0.8605	166.013	192.606	145.097	29.9858	133.048	476.139	382.707	634.324
FBgn0031141	CG1304	#N/A	0.927527	45.1246	112.273	78.5784	0.205049	299.995	588.736	335.265	293.688
FBgn0043470	lambdaTry	lambdaTry	0.815523	107.228	220.545	62.4187	0	29.7691	354.464	659.294	297.385
FBgn0031069	Pmp70	#N/A	0.886835	125.252	222.864	178.222	30.8136	80.8331	474.672	363.896	180.53
FBgn0000455	Dip-C	Dipeptidase C	0.852872	135.699	244.896	167.667	87.9391	130.951	285.265	300.607	181.122
FBgn0040336	Seipin	Seipin	0.927262	128.456	152.98	92.8244	7.71877	53.8916	496.236	330.175	156.286
FBgn0040319	Gclc	Glutamate-cysteine ligase catalytic subunit	0.87837	87.1498	119.775	87.6279	9.63457	210.704	492.135	303.678	66.4115
FBgn0012037	Ance	Angiotensin converting enzyme	0.948152	60.4348	132.365	100.188	9.26684	63.2543	266.24	389.652	324.127
FBgn0263120	Acsl	Acyl-CoA synthetase long-chain	0.714833	147.869	102.488	96.3381	74.376	132.971	264.58	287.135	210.763
FBgn0033663	ERp60	ERp60	0.755531	125.991	152.05	202.975	74.522	159.009	187.684	198.489	194.758
FBgn0004179	Csp	Cysteine string protein	0.830579	144.038	108.294	114.102	61.969	165.186	205.014	204.438	205.879
FBgn0033222	CG12824	#N/A	0.841372	103.549	139.117	72.3388	25.7558	67.0676	231.891	253.47	286.62
FBgn0039470	CG6296	#N/A	0.920381	99.3291	106.756	69.48	1.57587	97.3152	372.541	337.621	69.6795
FBgn0031741	CG11034	#N/A	0.954305	41.6538	69.6808	84.7386	6.03368	119.249	274.704	293.649	259.416
FBgn0038700	CG3734	#N/A	0.798498	34.22	67.7842	8.46894	0.879225	126.45	252.329	251.691	359.741
FBgn0033434	CG1902	#N/A	0.935502	82.1546	101.923	100.401	20.6403	52.5673	193.357	248.943	139.954
FBgn0034783	CG9825	#N/A	0.981177	9.24208	43.132	20.0822	0.129283	47.9528	445.473	305.945	65.8902
FBgn0031170	CG1718	#N/A	0.886062	70.6912	35.8367	35.2507	4.19273	75.736	199.398	223.28	233.807
FBgn0259175	ome	omega	0.733866	11.7177	22.9999	16.8501	2.22782	83.3463	189.49	226.089	220.301
FBgn0037783	Npc2c	Niemann-Pick type C-2c	0.71528	34.2247	113.633	74.4509	2.5731	81.3523	130.727	91.4816	194.224
FBgn0027580	CG1516	#N/A	0.837089	92.2916	59.1661	27.0825	7.43349	109.297	209.507	134.436	69.9109
FBgn0030529	Clic	Chloride intracellular channel	0.773882	64.4585	55.832	58.4743	40.8857	68.8194	147.228	177.851	95.538
FBgn0036857	CG9629	#N/A	0.976716	24.114	50.4245	23.2073	1.919	68.3032	193.684	208.583	126.117
FBgn0031590	CG3702	#N/A	0.799853	67.9643	106.729	83.1862	15.7302	50.7932	149.335	134.062	77.7794
FBgn0053514	CG33514	#N/A	0.844193	46.3962	86.5605	66.9213	18.7654	51.4171	118.569	127.063	160.952
FBgn0034628	Acox57D-p	acyl-Coenzyme A oxidase at 57D proximal	0.977425	48.9394	54.3748	59.1533	17.922	50.981	171.632	172.093	83.6778
FBgn0034141	CG8311	#N/A	0.867396	55.6879	82.5989	58.1894	13.712	38.5689	140.263	104.719	59.9008
FBgn0259111	Ndae1	Na[+]-driven anion exchanger 1	0.965263	45.315	31.6583	32.5181	4.01746	43.6504	154.083	108.415	99.7227
FBgn0031865	Nha1	Na[+]/H[+] hydrogen antiporter 1	0.766809	39.6318	43.9465	4.5792	1.82726	7.6667	136.501	247.32	37.3007
FBgn0011576	Cyp4d2	Cytochrome P450-4d2	0.707495	19.1509	94.5658	45.3475	2.63954	12.5248	118.1	122.513	37.3084
FBgn0037090	Est-Q	Esterase Q	0.714766	2.92315	21.624	28.7646	3.70672	29.11	164.142	123.205	57.8146
FBgn0015872	Drip	Drip	0.924403	22.352	42.4237	21.9688	0.742145	13.0533	67.0046	175.852	34.6607

## Sheet: Cluster_4
	gene.name	description	MEM.SHIP	m1_FPKM	m2_FPKM	m3.4.5_FPKM	m6_FPKM	m7.8_FPKM	m9_FPKM	m10.11_FPKM	m12.13_FPKM
FBgn0002868	MtnA	Metallothionein A	0.738675	3366.41	2611.64	4855.49	50388.3	35565.5	1225.21	621.033	23102.1
FBgn0053128	CG33128	#N/A	0.765263	0.0310022	6.341	1088.98	24757.7	2.87373	0	0	0
FBgn0039760	CG9682	#N/A	0.9537	0.849341	63.6605	3281.91	20066.9	1266.3	15.7826	0.0866344	0.504413
FBgn0034292	CG5767	#N/A	0.948073	0.230103	9.58401	860.446	22552.4	89.1898	5.56013	0.0905367	0.0219867
FBgn0002869	MtnB	Metallothionein B	0.97032	3.33651	1.18285	109.161	18447.5	4387.28	41.278	0.397389	24.182
FBgn0034289	CG10910	#N/A	0.911212	213.78	276.083	3755.94	13156.7	1286.46	46.8478	13.8214	6.55105
FBgn0031580	CG15423	#N/A	0.700094	1489.04	673.106	4210.06	5123.8	2859.95	158.074	24.8007	6.50269
FBgn0034291	CG5770	#N/A	0.90487	1.04206	23.2674	1318.91	12816.5	59.9481	4.24542	0.0338593	0
FBgn0053192	MtnD	Metallothionein D	0.741932	1650.27	1497.36	578.036	3008.42	5012.29	593.597	346.547	1135.49
FBgn0085330	CG34301	#N/A	0.907782	1087.98	1347.95	762.901	4002.47	4937.85	219.674	289.945	247.919
FBgn0038973	Pebp1	Phosphatidylethanolamine-binding protein 1	0.836589	1871.27	340.569	457.234	3618.92	5369.35	416.043	25.3296	12.5871
FBgn0264296	CG43774	#N/A	0.98779	33.7815	23.6123	576.731	6205.65	1170.89	21.2236	1.26089	1.07825
FBgn0033124	Tsp42Ec	Tetraspanin 42Ec	0.933838	288.848	55.2305	552.266	3925.66	838.857	69.8223	85.3524	4.01452
FBgn0003884	alphaTub84B	alpha-Tubulin at 84B	0.746904	592.337	550.174	722.519	625.88	819.541	483.93	428.948	499.309
FBgn0264295	CG43773	#N/A	0.955896	10.5029	24.7075	445.661	4043.98	145.397	5.8661	0.220523	0.345208
FBgn0086558	Ubi-p5E	Ubiquitin-5E	0.7099	394.348	522.323	513.334	1340.62	437.809	458.612	526.284	442.703
FBgn0029507	Tsp42Ed	Tetraspanin 42Ed	0.971159	512.99	452.947	604.559	793.81	1077.98	428.597	358.936	372.405
FBgn0038790	MtnC	Metallothionein C	0.977604	20.7129	22.2255	11.4801	2912.13	1429.9	44.3764	3.33235	5.80519
FBgn0034318	CG14500	#N/A	0.970649	2.18055	2.85127	7.45613	375.391	3550.33	4.4238	0.153116	0.0394029
FBgn0032949	Lamp1	Lamp1	0.705499	324.347	264.872	271.332	982.705	485.848	392.199	416.354	357.682
FBgn0053113	Rtnl1	Rtnl1	0.962915	350.451	272.06	258.536	662.27	874.87	248.092	180.691	168.067
FBtr0305617	#N/A	#N/A	0.795026	256.757	264.983	250.335	946.981	298.124	349.472	314.002	133.406
FBgn0040551	CG11686	#N/A	0.896524	120.005	138.897	262.946	522.367	752.75	164.024	199.131	199.692
FBgn0029176	Ef1gamma	Ef1gamma	0.958429	251.212	271.69	285.578	410.561	307.476	250.942	244.806	269.246
FBgn0037065	CG12974	#N/A	0.93387	144.264	88.1161	147.48	691.43	332.289	122.767	132.82	165.845
FBtr0303442	#N/A	#N/A	0.977685	19.7581	1.44942	40.0897	1692.28	66.538	1.33849	0.183648	0
FBgn0031263	CG2789	#N/A	0.915928	174.581	272.467	230.466	396.697	321.04	141.327	111.607	105.471
FBgn0029766	CG15784	#N/A	0.808653	51.6081	115.781	181.896	305.892	485.583	154.362	136.267	92.9777
FBgn0051446	CG31446	#N/A	0.754282	1.29853	2.63979	151.535	1340.56	1.78143	0	0	0
FBgn0036950	CG6996	#N/A	0.965974	5.80535	11.8279	143.498	628.215	566.328	76.3873	2.81004	1.00486
FBgn0013673	mt:ATPase8	mitochondrial ATPase subunit 8	0.776056	0	0	0	1339.38	0	0	0	0
FBgn0260462	CG12163	#N/A	0.716365	90.0835	157.606	119.692	307.853	210.301	174.456	171.573	102.666
FBgn0033138	Tsp42Eq	Tetraspanin 42Eq	0.94969	108.649	110.771	115.997	280.201	309.2	101.407	105.954	125.997
FBgn0025456	CREG	Cellular Repressor of E1A-stimulated Genes	0.784294	40.0551	106.705	36.2844	588.467	219.704	171.701	78.939	10.9155
FBgn0031514	CG3332	#N/A	0.993521	96.9836	83.6118	125.345	533.069	259.408	60.6696	51.0947	33.5916
FBgn0011822	pcl	pepsinogen-like	0.991974	0	0.358819	21.6025	605.84	542.999	3.36597	0.0279495	0
FBgn0035040	CG4741	#N/A	0.997273	5.02613	3.61674	29.9719	737.094	319.841	2.18884	1.03193	1.02673
FBgn0085223	CG34194	#N/A	0.964592	87.5042	49.5006	246.727	294.898	291.256	54.4684	42.1601	30.2788
FBgn0028658	adat	adat	0.978135	5.38278	4.79087	70.2539	682.464	266.991	8.12125	4.04946	16.8527
FBgn0050479	CG30479	#N/A	0.994222	0.0985255	0.386621	26.5863	604.581	264.17	2.69509	0	0
FBgn0038416	CG17930	#N/A	0.993727	1.94522	2.19431	70.9018	542.238	238.031	3.56172	0.152862	0.168155
FBgn0036616	CG4893	#N/A	0.990323	73.7179	72.5572	134.866	205.255	165.708	70.1593	74.8221	56.1545
FBgn0038613	Vha100-4	Vacuolar H[+] ATPase subunit 100-4	0.781761	0.0865633	0.496283	44.2165	632.424	0.626797	0.0971474	0.302301	0.0301946
FBgn0038414	CG6901	#N/A	0.990619	11.0832	1.29513	42.8525	391.991	223.315	3.94577	0.0218618	0.0544106
FBgn0038682	CG5835	#N/A	0.942284	49.4094	51.3613	41.3443	134.937	314.962	29.8533	17.4913	14.6758
FBgn0033821	CG10799	#N/A	0.824518	1.95519	1.62571	1.81947	21.7046	550.154	8.00155	0	0.0563012
FBgn0033301	CG12780	#N/A	0.948902	35.0184	47.2554	75.896	216.827	115.448	60.2714	25.2878	7.97467
FBgn0040730	CG15127	#N/A	0.983731	0.190207	0.288786	7.12529	342.743	176.844	4.06889	0.870674	1.17528
FBgn0031636	CG12194	#N/A	0.995985	2.10572	4.2378	15.0729	290.556	146.79	1.95274	1.25763	1.60083
FBgn0015571	alpha-Est3	alpha-Esterase-3	0.865254	45.1631	24.6776	32.6035	144.042	89.5819	41.2474	33.3628	49.5796
FBgn0037517	CG10086	#N/A	0.995766	30.046	31.3258	58.4342	135.377	132.027	29.0454	18.961	17.0743
FBgn0085227	CG34198	#N/A	0.994419	6.90866	11.927	35.7411	231.165	98.6398	13.7686	7.90192	8.38352
FBgn0027844	CAH1	Carbonic anhydrase 1	0.965813	1.6227	1.90545	29.8429	187.682	165.53	4.7529	2.38392	8.02149
FBgn0045064	bwa	brain washing	0.924745	0.0548331	3.69256	2.71571	192.149	185.617	10.3692	3.08945	1.07258
FBgn0032689	CG10413	#N/A	0.793085	23.9325	9.55332	13.4008	108.252	126.226	24.0546	22.5315	22.6386
FBgn0263080	CG43348	#N/A	0.912594	19.8177	45.5169	41.8937	146.684	40.4144	18.7382	13.2619	9.6571
FBgn0030777	CG9672	#N/A	0.844826	10.839	1.52703	0.926798	34.6599	244.292	6.40059	0.491262	0.260927
FBgn0033304	Cyp6a13	Cyp6a13	0.966635	11.3428	5.70734	7.44138	129.426	103.193	11.3323	9.08625	5.05828
FBgn0039840	CG11340	#N/A	0.955407	0.614261	4.69923	79.9662	95.6864	98.8385	0.827205	0	0.00905517
FBgn0034639	CG15673	#N/A	0.983288	14.037	10.9679	42.4062	106.95	87.1912	7.77406	2.17654	4.66325
FBgn0001142	Gs1	Glutamine synthetase 1	0.966702	17.4245	7.64612	20.4862	108.105	113.012	1.90077	0.765095	2.32252
FBgn0039486	CG6074	#N/A	0.892109	0.586499	0.194046	31.0579	146.959	23.9708	4.90984	1.57184	6.57676
FBgn0063499	GstE10	Glutathione S transferase E10	0.993081	1.40149	0.174611	4.70229	110.306	89.9201	0.0803612	0.0348465	0.137634
FBgn0003429	slo	slowpoke	0.934395	0.104423	0.0854711	0.566644	31.8077	147.602	0.67074	0.117259	0.116515
FBgn0034884	CG17662	#N/A	0.989754	0	0	2.83189	132.88	13.6197	0	0	0

## Sheet: Cluster_5
	gene.name	description	MEM.SHIP	m1_FPKM	m2_FPKM	m3.4.5_FPKM	m6_FPKM	m7.8_FPKM	m9_FPKM	m10.11_FPKM	m12.13_FPKM
FBgn0000042	Act5C	Actin 5C	0.81461	2500.71	2423.19	2959.23	1800.26	2556.6	2662.1	3115.32	4828.8
FBgn0250836	CG8628	#N/A	0.842955	112.715	11.9534	69.1012	305.573	72.0545	174.986	133.276	9991.57
FBgn0011211	blw	bellwether	0.702061	504.151	378.928	386.006	394.853	543.805	609.369	713.778	775.276
FBgn0004907	14-3-3zeta	14-3-3zeta	0.837265	450.606	471.084	418.622	473.406	591.411	516.47	612.08	739.335
FBgn0035499	Chd64	Chd64	0.920566	390.626	364.605	472.474	330.106	401.729	588.713	694.613	915.693
FBgn0052284	CG32284	#N/A	0.817499	0.587534	2.64298	1.02299	0.497223	18.511	177.531	1268.37	2512.36
FBgn0026409	Mpcp	Mitochondrial phosphate carrier protein	0.71556	426.277	361.21	373.147	290.721	353.581	377.405	450.451	579.108
FBgn0038481	CG17475	#N/A	0.911897	0.0846631	0.25503	0.208325	0	0.101505	1.15369	0.0549994	2317.02
FBgn0001098	Gdh	Glutamate dehydrogenase	0.776969	35.9152	18.5588	64.8935	129.944	138.348	42.5573	102.323	1169.25
FBgn0010497	dmGlut	Dietary and metabolic glutamate transporter	0.961438	0.492314	1.41512	2.66926	0.470927	0.527116	0.715051	17.7238	1424.14
FBgn0051267	CG31267	#N/A	0.86558	18.4324	8.07604	3.41718	0.125885	7.52752	64.7274	38.8099	1210.76
FBgn0011556	zetaTry	zetaTrypsin	0.89635	2.2162	3.47828	1.01255	0.117408	7.94672	98.6016	200.721	1029.86
FBgn0052473	CG32473	#N/A	0.972562	9.30034	13.3318	11.5388	9.89725	16.4778	23.6572	23.8569	1223.55
FBgn0026315	Ugt35a	UDP-glycosyltransferase 35a	0.849673	119.3	139.875	134.663	93.4699	103.683	158.319	219.006	296.102
FBgn0040384	CG32795	#N/A	0.897734	93.8934	96.0658	87.6158	75.388	82.401	78.8642	100.637	340.256
FBgn0038783	CG4367	#N/A	0.9586	0.0585168	0.0576428	0.0487282	0.642406	2.93506	22.7286	163.467	709.384
FBgn0024238	Fim	Fimbrin	0.921058	76.4429	69.9149	87.5798	97.7142	109.195	99.5301	147.989	202.836
FBgn0051266	CG31266	#N/A	0.985901	1.24147	0.450903	0.219514	0	1.5093	29.7801	22.1412	812.384
FBgn0034741	CG4269	#N/A	0.897373	3.32937	4.7317	2.51446	2.80578	14.3337	121.959	110.895	586.563
FBgn0262468	vib	vibrator	0.967261	75.5949	54.2608	56.0983	61.3574	82.3759	111.332	145.607	232.619
FBgn0027610	Dic1	Dicarboxylate carrier 1	0.770259	64.4875	50.2777	51.6168	74.9428	89.7258	54.2932	62.0338	193.995
FBgn0037684	CG8129	#N/A	0.9914	0.338837	0.628735	0.407288	2.55375	1.64213	9.75762	25.4198	588.703
FBgn0027611	CG6206	#N/A	0.97861	0.0102803	0.116104	0.0954646	0.0444574	0.0392731	0.260828	7.23912	553.705
FBgn0035619	CG10592	#N/A	0.960392	2.41789	0.765058	0.56963	0.367076	0.51578	13.5304	95.0727	440.067
FBgn0010350	CdsA	CDP diglyceride synthetase	0.936674	27.8528	31.6488	29.8455	41.282	45.9178	88.1685	92.4868	181.083
FBgn0032264	Lip4	Lipase 4	0.791289	24.4704	39.7562	24.9656	9.76371	9.10623	32.5599	46.5847	311.935
FBgn0032069	CG9468	#N/A	0.968698	0	0.0813243	0.0381561	0	0.01302	0.00888226	4.13231	490.103
FBgn0051269	CG31269	#N/A	0.918565	0.0556718	0.0570951	0.0464513	0	0	0.519857	0.113411	453.053
FBgn0024289	Sodh-1	Sorbitol dehydrogenase 1	0.713755	12.886	9.09989	28.1738	15.6338	21.2578	7.77515	8.51258	349.554
FBgn0031929	CG18585	#N/A	0.947802	1.0106	0.733917	1.27495	3.5595	0.390781	1.36162	41.4984	369.288
FBgn0035146	CG13893	#N/A	0.813428	12.6705	26.6112	18.5252	48.0935	28.7704	52.7203	73.5027	158.165
FBgn0038482	CG4053	#N/A	0.735573	1.02832	0.524269	0.127095	0	3.89991	111.307	59.0153	241.114
FBgn0031930	CG7025	#N/A	0.966826	0	0.0329144	0.0271862	0.153008	0.0193599	0.610281	51.2402	357.584
FBgn0017558	Pdk	Pyruvate dehydrogenase kinase	0.912724	12.5157	12.3949	20.528	28.1744	32.9675	24.823	26.2587	236.56
FBgn0035718	CG14820	#N/A	0.996271	0.0309227	0.132223	0.26897	0.0487348	0.65573	4.04162	21.7466	345.683
FBgn0029762	NAAT1	Nutrient Amino Acid Transporter 1	0.900747	0	0.0670589	0	0.0847342	0.0618715	0.0371562	0.0113192	337.255
FBgn0032068	CG9466	#N/A	0.936539	0.0112675	0.0811603	0.00961725	0	0.00674524	0.00860856	0.754354	300.473
FBgn0050047	CG30047	#N/A	0.907903	0.0306466	0.0802514	0.0392168	0	0.0486953	0.0690454	0.0983768	300.372
FBgn0035620	CG5150	#N/A	0.971011	0.934391	0.285231	0.334986	0.237489	0.304955	6.54617	56.1384	228.543
FBgn0034439	CG10062	#N/A	0.983022	0.362439	0.296838	0.115636	0.134622	0.386169	2.31835	32.1424	181.494
FBgn0052379	CG32379	#N/A	0.902214	0.073627	0.0761281	0	0.299074	0.504784	0.19669	0.0842296	205.209
FBgn0033720	CG13160	#N/A	0.994475	0.158342	0.176838	0.0922636	0	0.389885	5.2652	5.76513	174.898
FBgn0039049	CG6726	#N/A	0.992543	1.6234	1.89467	2.65839	2.20115	3.42664	6.58573	28.712	133.118
FBgn0035780	CG18417	#N/A	0.90834	0	0	0	0	5.13774	4.61894	0.994	116.041
FBgn0038479	CG17477	#N/A	0.934861	0.172442	0.0596681	0	0	0.13133	0.821325	0.259149	119.997

## Sheet: Cluster_6
	gene.name	description	MEM.SHIP	m1_FPKM	m2_FPKM	m3.4.5_FPKM	m6_FPKM	m7.8_FPKM	m9_FPKM	m10.11_FPKM	m12.13_FPKM
FBgn0035926	CG5804	#N/A	0.949343	4253.64	19936.1	7052.26	66.6082	641.485	5798.84	6703.91	12974.1
FBgn0013675	mt:CoII	mitochondrial Cytochrome c oxidase subunit II	0.789663	11573.4	7430.54	5704.5	0	1540.93	1076.74	1383.1	4515.85
FBgn0051086	CG31086	#N/A	0.85902	7165.43	8687.22	5172.29	221.378	1198.4	3224.05	3153.39	2188.45
FBgn0000055	Adh	Alcohol dehydrogenase	0.890574	9804.84	6748.47	3579.29	66.251	1012.79	2391.83	1840.87	5213.01
FBgn0086687	desat1	desat1	0.950362	2962.14	3141.18	2193.41	146.581	758.811	2850.91	3486.97	2749.38
FBgn0051410	Npc2e	Niemann-Pick type C-2e	0.97661	1367.87	4991.36	2972.58	21.1763	261.566	1667.24	2347.06	1055.54
FBgn0039091	CG10182	#N/A	0.945387	1697.11	3432.82	2457.5	18.837	425.784	2318.64	2502.89	886.672
FBgn0085205	CG34176	#N/A	0.748037	1531.91	2401.54	1705.51	347.413	968.234	2392.94	2247.78	1780.07
FBgn0040309	Jafrac1	thioredoxin peroxidase 1	0.976265	2469.33	2979.29	2021.6	184.906	740.394	1503.38	1608.18	1246.43
FBgn0032087	CG9568	#N/A	0.838217	1434.1	2084.95	1722.92	60.1099	554.689	1530.78	3120.26	2047.89
FBgn0035438	PHGPx	PHGPx	0.773694	794.71	1979.78	1383.27	128.413	312.873	1587.81	1357.08	546.736
FBgn0035770	pst	pastrel	0.897461	1677.72	1506.37	1174.64	108.039	592.21	1042.74	1207.23	658.132
FBgn0034295	CG10911	#N/A	0.828653	2339.92	2032.01	1502.69	8.65672	292.011	356.019	594.869	749.568
FBgn0039756	CG9743	#N/A	0.912108	926.802	1212.25	940.087	29.2249	261.234	1053.36	931.55	351.892
FBgn0001092	Gapdh2	Glyceraldehyde 3 phosphate dehydrogenase 2	0.853505	985.467	884.215	808.972	158.606	344.897	498.106	619.381	1064.69
FBgn0032715	CG17597	#N/A	0.780258	658.53	1829.04	1036.8	64.3673	101.607	498.781	512.646	562.234
FBgn0040729	CG15126	#N/A	0.881137	679.489	1324.68	1089.94	81.4742	257.722	440.386	512.626	787.338
FBgn0038098	CG7381	#N/A	0.850643	413.053	836.175	685.387	5.00979	121.069	805.289	1053.59	555.804
FBgn0043471	kappaTry	kappaTry	0.963535	573.054	1445.85	960.871	6.60874	36.3038	260.273	479.012	634.68
FBgn0012034	AcCoAS	Acetyl Coenzyme A synthase	0.738775	1119.17	1014.75	591.611	32.8811	158.893	396.431	352.195	325.191
FBgn0029994	CG2254	#N/A	0.981672	532.387	765.554	547.308	126.409	243.885	466.896	433.908	533.292
FBgn0040364	CG11378	#N/A	0.805265	618.229	530.659	487.015	198.895	301.607	445.219	379.167	482.301
FBgn0010246	Myo61F	Myosin 61F	0.919144	411.121	516.558	571.496	57.705	189.427	427.252	549.368	615.453
FBgn0001941	ifc	infertile crescent	0.712961	665.131	779.237	631.901	56.6753	136.645	279.353	365.715	330.1
FBgn0053127	CG33127	#N/A	0.939157	488.706	575.864	299.814	1.10814	26.6422	244.039	730.095	771.542
FBgn0031813	CG9527	#N/A	0.93692	313.488	621.901	539.966	26.9442	147.483	374.932	587.278	455.449
FBgn0034538	CG16799	#N/A	0.949251	314.197	1047.83	496.891	16.4335	47.2774	340.052	488.963	305.016
FBgn0261675	Npc1b	Niemann-Pick type C-1b	0.777266	237.546	537.574	408.686	2.30528	71.791	489.132	805.448	418.442
FBgn0030731	Mfe2	peroxisomal Multifunctional enzyme type 2	0.872513	341.193	609.724	404.593	36.9179	134.929	636.763	490.966	312.579
FBgn0023129	aay	astray	0.881895	494.233	571.925	225.224	14.2398	113.285	470.317	467.374	532.7
FBgn0035252	CG7970	#N/A	0.96805	313.169	570.694	429.734	60.0726	155.272	393.977	394.851	413.158
FBgn0034488	CG11208	#N/A	0.765921	222.291	872.115	530.373	33.3902	48.2403	259.915	375.176	227.35
FBgn0031004	CG7992	#N/A	0.957291	589.689	593.927	342.155	25.238	107.454	366.226	319.414	211.584
FBgn0033782	sug	sugarbabe	0.85685	370.387	420.29	314.681	129.842	226.125	435.948	355.934	290.656
FBgn0000064	Ald	Aldolase	0.70712	702.442	309.058	261.875	41.5602	164.937	249.703	259.118	548.548
FBgn0086355	Tpi	Triose phosphate isomerase	0.919463	580.315	453.794	382.051	44.4848	161.103	299.903	246.391	355.164
FBgn0037607	CG8036	#N/A	0.704207	600.68	473.343	462.166	25.6121	95.9963	179.531	164.033	408.904
FBgn0014903	CG14630	#N/A	0.982698	475.119	550.179	398.257	6.28703	100.02	322.925	285.339	223.527
FBgn0037146	CG7470	#N/A	0.964045	531.308	420.383	241.37	16.8281	69.66	254.644	270.899	397.002
FBgn0000261	Cat	Catalase	0.814886	201.322	377.233	294.402	28.5678	74.2937	382.901	367.416	312.653
FBgn0032350	CG6287	#N/A	0.960945	724.113	489.771	188.481	2.72327	32.268	185.955	229.715	160.497
FBgn0027552	CG10863	#N/A	0.838281	414.861	390.564	271.687	41.0019	176.785	193.858	214.974	276.162
FBgn0021979	l(2)k09913	lethal (2) k09913	0.982976	287.943	551.566	284.336	17.356	60.0171	296.582	278.996	184.339
FBgn0030774	spheroide	spheroide	0.825862	517.787	276.778	221.64	9.87799	103.898	126.543	218.261	433.664
FBgn0036551	CG17029	#N/A	0.815174	468.051	293.293	255.581	45.9376	112.274	181.22	219.132	250.693
FBgn0014427	CG11899	#N/A	0.919028	321.712	456.858	251.242	30.7771	80.3555	138.855	226.474	280.481
FBgn0003178	PyK	Pyruvate kinase	0.702613	292.96	216.079	254.932	53.0112	113.189	215.671	189.848	446.323
FBgn0038662	CG14290	#N/A	0.955749	330.289	440.267	277.393	19.5313	89.8225	233.966	251.821	136.875
FBgn0037070	CG11309	#N/A	0.978422	222.169	421.457	302.921	18.1054	59.43	280.722	265.895	184.019
FBgn0259101	CG42249	#N/A	0.953868	271.345	403.248	139.965	7.07495	40.9917	215.772	312.875	277.089
FBgn0040383	CG5254	#N/A	0.847844	373.873	474.489	294.311	6.50477	31.5869	109.105	109.11	177.39
FBgn0014380	RhoL	rho-like	0.873485	219.443	243.381	183.451	66.5441	132.048	206.079	240.846	261.203
FBgn0020653	Trxr-1	Thioredoxin reductase-1	0.943857	237.242	316.08	226.395	32.8634	77.6614	141.203	191.177	287.048
FBgn0034225	veil	veil	0.905292	232.862	263.335	241.402	8.01975	109.22	240.097	220.091	180.663
FBgn0039635	CG11876	#N/A	0.764069	341.171	247.267	215.318	44.0808	110.476	140.187	164.705	229.204
FBgn0028419	Kr-h2	Kruppel homolog 2	0.73333	184.689	233.617	218.415	100.115	170.298	165.889	182.701	180.276
FBgn0033391	CG8026	#N/A	0.961599	254.445	223.744	186.954	57.3447	103.544	166.519	195.706	218.938
FBgn0053965	CG33965	#N/A	0.842574	113.678	617.265	280.601	3.39642	8.07857	82.1331	130.946	161.419
FBgn0035087	CG2765	#N/A	0.73842	273.377	191.833	144.471	65.6589	125.648	203.146	178.513	172.684
FBgn0026061	Mipp1	Multiple inositol polyphosphate phosphatase 1	0.706868	87.3664	250.022	253.44	3.26556	41.0454	300.55	256.033	160.452
FBgn0010548	Aldh-III	Aldehyde dehydrogenase type III	0.990468	165.499	260.326	208.265	24.3163	74.1857	169.854	196.203	175.586
FBgn0026565	CG1315	#N/A	0.993868	198.388	358.247	204.169	1.26331	34.7385	163.403	181.192	120.861
FBgn0039156	CG6178	#N/A	0.954598	146.721	254.038	169.186	26.0635	68.5631	195.411	181.81	192.341
FBgn0030724	Nipsnap	Nipsnap	0.983002	231.257	231.612	170.052	31.7933	87.8288	137.624	154.979	167.358
FBgn0040260	Ugt36Bc	Ugt36Bc	0.878486	168.267	331.354	262.029	10.6002	68.8733	117.581	142.141	98.1664
FBgn0035588	CG10672	#N/A	0.861556	185.51	392.44	206.094	13.9679	26.6929	114.456	127.786	126.761
FBgn0040636	CG13255	#N/A	0.764203	163.678	237.705	107.077	37.8919	64.4407	191.666	166.868	212.18
FBgn0052407	CG32407	#N/A	0.80636	65.7881	352.452	234.367	8.53299	32.6128	94.116	179.232	213.558
FBgn0052750	CG32750	#N/A	0.979331	244.647	286.273	118.575	0.843965	36.8951	145.287	179.74	132.122
FBgn0050339	CG30339	#N/A	0.771613	79.7991	216.905	171.741	4.49422	30.2853	177.692	255.064	173.672
FBgn0030347	CG15739	#N/A	0.859879	238.789	251.514	157.323	15.6734	68.5893	135.782	157.018	82.8249
FBgn0028325	l(1)G0334	lethal (1) G0334	0.791356	236.787	165.142	125.826	36.1345	109.679	152.501	130.314	149.083
FBgn0032076	CG9510	#N/A	0.889218	434.475	198.564	69.9735	1.73112	30.7675	108.266	120.591	139.253
FBgn0034429	CG18607	#N/A	0.756882	58.7745	309.677	187.791	3.29252	19.3215	57.952	90.2774	376.347
FBgn0011768	Fdh	Formaldehyde dehydrogenase	0.737148	178.502	194.64	144.436	74.9128	96.6933	124.341	142.955	143.702
FBgn0039045	CG17119	#N/A	0.798386	92.8941	184.138	110.436	1.06974	17.3247	87.4155	214.818	387.083
FBgn0036623	CG4729	#N/A	0.714216	172.27	250.688	182.958	33.0007	29.3439	115.127	138.551	157.91
FBgn0260747	CG5010	#N/A	0.816492	178.122	186.944	143.339	49.243	75.3792	171.563	163.585	100.936
FBgn0025352	Thiolase	Thiolase	0.928265	149.924	211.041	145.299	33.8767	70.8996	189.479	146.993	110.824
FBgn0053966	CG33966	#N/A	0.866027	133.225	198.048	156.797	16.9658	102.808	141.202	110.605	146.234
FBgn0053129	CG33129	#N/A	0.978437	138.702	223.368	155.051	21.2198	71.9756	103.159	139.701	127.794
FBgn0034405	Jheh2	Juvenile hormone epoxide hydrolase 2	0.706008	205.004	175.702	131.312	34.0136	48.609	122.565	156.338	84.9775
FBgn0030509	CG11162	#N/A	0.761265	79.5843	259.66	122.725	1.58277	26.7368	218.946	195.089	40.969
FBgn0004654	Pgd	Phosphogluconate dehydrogenase	0.88638	198.796	171.422	148.339	17.2967	30.3197	129.256	88.6795	140.751
FBgn0038873	CG5892	#N/A	0.746321	297.826	214.356	53.3655	0.465598	4.38898	89.415	212.558	21.9234
FBgn0031912	CG5261	#N/A	0.701086	167.729	109.143	109.424	34.911	69.5857	101.315	100.816	181.571
FBgn0003074	Pgi	Phosphoglucose isomerase	0.851204	227.59	130.761	116.188	11.9378	31.3897	89.3979	77.8558	143.541
FBgn0032729	CG10639	#N/A	0.841622	154.44	138.509	123.821	29.0769	53.9888	79.9628	90.3757	123.881
FBgn0037020	Pex14	Peroxin 14	0.914374	94.1472	180.349	111.713	12.9152	28.833	142.613	138.886	84.269
FBgn0029118	Sucb	Sucb	0.719538	156.865	106.565	92.4058	33.8807	61.2025	80.6071	101.304	149.464
FBgn0030332	CG9360	#N/A	0.92236	252.03	194.663	90.7947	0.718984	8.22238	68.6014	121.076	40.2429
FBgn0039537	CG5590	#N/A	0.983899	104.981	168.384	120.609	16.5918	41.7654	119.218	98.1812	88.3243
FBgn0026593	CG5707	#N/A	0.910237	107.223	156.663	135.323	11.5866	30.3024	137.533	118.615	60.191
FBgn0015572	alpha-Est4	alpha-Esterase-4	0.921562	127.862	117.462	98.0835	14.7077	41.5029	72.006	82.1193	143.972
FBgn0031478	CG8814	#N/A	0.744445	53.3929	171.183	108.137	17.575	26.9531	85.4244	126.264	87.2202
FBgn0033631	Sod3	Superoxide dismutase 3	0.758944	86.133	119.06	113.604	7.68045	60.0573	122.826	72.1809	54.3145
FBgn0035484	CG11594	#N/A	0.94079	125.075	138.85	101.497	4.04886	28.1187	58.6243	53.7195	125.453
FBgn0035309	CG15879	#N/A	0.947352	64.3149	156.161	95.31	6.37828	22.3293	92.4409	114.586	67.9608
FBgn0030594	CG9509	#N/A	0.849315	93.5036	99.7229	94.4633	1.15123	26.7643	145.869	100.826	46.6876
FBgn0005670	Cyp4d1	Cytochrome P450-4d1	0.707838	32.923	128.83	85.1803	0.229701	10.0786	139.224	131.844	54.2991
FBgn0039068	CG13827	#N/A	0.767961	102.786	145.648	79.0872	14.0032	33.5866	60.7681	56.2876	64.302
FBgn0034883	CG17664	#N/A	0.921739	141.842	172.161	49.5092	1.54685	7.32662	59.9943	70.2267	39.84
FBgn0027073	CG4302	#N/A	0.935287	136.634	75.5028	59.7852	2.12058	23.7646	71.0064	81.0853	71.8496
FBgn0032131	CG3841	#N/A	0.724554	68.0392	137.419	174.041	1.41802	4.64133	23.7286	41.93	59.1453
FBgn0030367	Cyp311a1	Cyp311a1	0.958453	49.7203	180.213	68.2293	1.12561	6.54241	64.6775	81.9136	47.6908
FBgn0052669	CG32669	#N/A	0.765874	118.572	109.272	72.6865	5.81797	15.0517	31.2659	47.3752	97.4511
FBgn0035186	CG13912	#N/A	0.717956	66.1474	137.232	98.4149	3.85721	4.77146	41.5276	39.9179	47.7383
FBgn0015570	alpha-Est2	alpha-Esterase-2	0.702888	49.5577	106.88	96.2144	2.64914	8.77824	71.7766	67.3955	15.5396
FBgn0031033	CG14219	#N/A	0.761658	31.7017	130.125	39.6331	0.467704	0.984235	19.2737	113.331	67.7642

## Sheet: Cluster_7
	gene.name	description	MEM.SHIP	m1_FPKM	m2_FPKM	m3.4.5_FPKM	m6_FPKM	m7.8_FPKM	m9_FPKM	m10.11_FPKM	m12.13_FPKM
FBgn0010358	deltaTry	deltaTrypsin	0.893834	75147.4	104965	75144.2	14532.3	1140.99	75.6546	3.85061	4.85512
FBgn0010359	gammaTry	gammaTrypsin	0.898754	73046.7	100132	72151.2	11947.8	979.988	60.4063	3.60546	3.72553
FBgn0050031	CG30031	#N/A	0.898774	72863.6	99844.6	71957.5	11949.1	977.6	60.225	3.59679	3.71556
FBgn0050025	CG30025	#N/A	0.897543	68788.5	92865.4	66954.4	10371.1	939.526	59.5802	3.16608	3.8266
FBgn0004430	LysS	Lysozyme S	0.857494	57738.2	35148.7	4023.53	64.8484	14.8742	0.484937	0.305681	1.6928
FBgn0066084	RpL41	Ribosomal protein L41	0.99451	17040.5	19159.1	11962.1	10744.7	3104.56	2866.17	2669.05	3565.11
FBgn0003863	alphaTry	alphaTrypsin	0.966683	22902.6	21423.1	12990.7	2459.51	110.671	7.57697	2.27899	2.96788
FBgn0030837	CG8661	#N/A	0.745936	39.8862	2484.64	39532.1	5736.33	3.91712	0.276543	0.140921	3.45441
FBgn0051789	CG31789	#N/A	0.73206	44713	1642.88	49.1691	643.479	10.0979	3.72914	0.525004	0.219811
FBgn0023170	RpL39	Ribosomal protein L39	0.996513	10009.8	12895.2	7895.86	5795.65	2495.06	2444.07	2275.83	2877.36
FBgn0010357	betaTry	betaTrypsin	0.941581	7642.99	15857.1	11748.3	2139.84	125.821	3.6506	0.712045	0.873143
FBgn0033788	CG13323	#N/A	0.756965	8563.03	12273.7	2918.47	551.283	655.988	69.8623	54.8235	10.1239
FBgn0036952	CG6933	#N/A	0.852546	638.686	2425.35	18935.6	2938.4	27.4696	26.6235	24.0424	72.9848
FBgn0004427	LysD	Lysozyme D	0.966607	13130.7	4110.58	2132.29	4694.66	0.918343	0.354032	0.232298	0.191441
FBgn0033826	CG4734	#N/A	0.868629	260.791	2840.77	18215.8	860.989	22.2269	1.05312	0.261431	12.046
FBgn0016726	RpL29	Ribosomal protein L29	0.961887	5111.57	5804.86	3572.68	2193.63	1236.81	1012.59	1053.59	1420.47
FBgn0028697	RpL15	Ribosomal protein L15	0.987222	3956.28	4951.32	3360	2810.89	1476.66	1149.6	1405.88	1652.05
FBgn0261599	RpS29	Ribosomal protein S29	0.982489	4023.5	4260.02	2842.34	2683.25	1265.84	851.648	901.61	1228.31
FBgn0026753	Vha13	Vacuolar H[+] ATPase G-subunit	0.896843	3535.54	3290.7	3383.13	2190.35	1340.88	1039.39	1318.5	1744.24
FBgn0086472	RpS25	Ribosomal protein S25	0.99044	3761.57	4779.63	3195.52	1862.34	1000.58	994.328	909.604	1096.76
FBgn0011555	thetaTry	thetaTrypsin	0.87398	2455.4	9087.93	4887.95	279.581	195.157	0.552701	1.58131	1.50941
FBgn0002593	RpLP1	Ribosomal protein LP1	0.992072	3311.75	3769.95	2924.42	1741.85	1068.08	1017.89	987.132	993.068
FBgn0064225	RpL5	Ribosomal protein L5	0.917213	3182.17	3696.79	2793.69	1602.75	1049.91	1084.82	1129.82	1138.25
FBgn0017545	RpS3A	Ribosomal protein S3A	0.850574	2901.55	2919.88	2257.99	1996.95	1426.37	1074.22	1389.98	1644.54
FBgn0024733	RpL10	Ribosomal protein L10	0.992746	3165.11	3641.55	2635.58	1884.06	874.063	761.548	932.234	1046.94
FBgn0031980	RpL36A	Ribosomal protein L36A	0.995365	3038.53	3793.57	2665.04	1817.15	820.765	916.538	854.081	998.825
FBgn0015521	RpS21	Ribosomal protein S21	0.99124	3284.01	4054.2	2521.75	1700.61	678.925	657.817	728.76	895.581
FBgn0010411	RpS18	Ribosomal protein S18	0.989234	2700.34	3644.51	2673.17	1618.58	1004.42	1008.67	860.821	989.881
FBgn0004425	LysB	Lysozyme B	0.966962	7238.23	2684.41	1230.2	2946.74	0.807364	0.176322	0.0163099	0.0654031
FBgn0030616	RpL37a	Ribosomal protein L37a	0.71779	2756.44	3600.42	2525.95	1218.03	1017.83	954.651	893.023	911.809
FBgn0003274	RpLP2	Ribosomal protein LP2	0.888921	3035.85	3869.49	2586.55	1142.96	749.947	665.389	631.611	826.582
FBgn0028663	VhaM9.7-b	Vacuolar H[+] ATPase subunit M9.7-b	0.734507	3290.83	2882.65	2415.24	1340.76	752.532	621.635	906.572	1065.19
FBgn0034743	RpS16	Ribosomal protein S16	0.976989	3115.25	3298.64	2274.78	1364.09	645.808	691.404	676.594	807.152
FBgn0030136	RpS28b	Ribosomal protein S28b	0.991713	2333.12	3104.71	2131.41	1974.3	858.031	718.927	770.529	955.119
FBgn0261608	RpL37A	Ribosomal protein L37A	0.961922	2685.71	3401.63	2189.73	1329.08	779.848	702.413	757.333	920.288
FBgn0004426	LysC	Lysozyme C	0.966044	7966.59	1846.23	1008.54	1875.97	0.555759	0.134713	0.0118625	0.204024
FBgn0052230	CG32230	#N/A	0.833778	3327.47	2947.45	1815.62	1535.91	574.436	662.038	830.926	961.436
FBgn0010078	RpL23	Ribosomal protein L23	0.984253	2650.35	3221.56	2175.4	1315.39	776.148	640.78	694.81	833.194
FBgn0032987	RpL21	Ribosomal protein L21	0.990987	2642	2780.6	1915.06	1755.27	785.149	635.708	716.196	843.662
FBgn0038834	RpS30	Ribosomal protein S30	0.994673	2535.63	2898.54	2017.72	1498.08	806.592	676.807	721.3	878.316
FBgn0003941	RpL40	Ribosomal protein L40	0.995567	2331.08	2635.44	1910.66	1671.43	833.732	742.491	749.474	920.531
FBgn0037351	RpL13A	Ribosomal protein L13A	0.878014	2451.04	3237.61	2168.44	1030.22	675.243	728.792	619.05	707.427
FBgn0040007	RpL38	Ribosomal protein L38	0.910213	3001.22	2242.4	1506.01	2661	424.413	454.644	488.129	609.445
FBgn0005533	RpS17	Ribosomal protein S17	0.996794	2315.53	2821.6	1911.76	1424.25	664.023	625.778	622.779	777.75
FBgn0002579	RpL36	Ribosomal protein L36	0.952336	2121.59	3172.47	2113.36	1128.33	613.566	608.153	575.603	823.219
FBgn0003942	RpS27A	Ribosomal protein S27A	0.98822	1983.14	2447.66	1904.04	1611.31	723.901	677.218	735.282	943.222
FBgn0033912	RpS23	Ribosomal protein S23	0.995151	1916.8	2427.77	1811.79	1503.06	716.723	777.943	730.004	854.723
FBgn0002607	RpL19	Ribosomal protein L19	0.990883	1992.74	2602.32	1935.15	1219.27	655.505	739.826	681.231	720.637
FBgn0002626	RpL32	Ribosomal protein L32	0.972803	2221.89	2757.27	1878.33	1047.84	559.712	559.267	529.596	702.871
FBgn0034138	RpS15	Ribosomal protein S15	0.993362	2071.77	2624.58	1827.05	1149.87	574.569	613.024	593.569	666.624
FBgn0262512	Vha14-1	Vacuolar H[+] ATPase subunit 14-1	0.921163	2299.66	2050.48	1797.54	1062.49	611.784	440.186	597.35	728.027
FBgn0010198	RpS15Aa	Ribosomal protein S15Aa	0.990152	1908.05	2492.9	1651.73	1131.48	566.351	462.186	523.824	678.527
FBgn0262116	CG40127	#N/A	0.845606	2578.99	1713.36	1505.77	1357.57	441.36	330.516	538.972	766.692
FBgn0033699	RpS11	Ribosomal protein S11	0.966471	1797.49	2437.35	1643.86	963.751	554.579	466.349	536.648	676.145
FBgn0261606	RpL27A	Ribosomal protein L27A	0.943417	1246.28	1861.54	1574.51	1649.3	623.259	666.851	666.992	716.906
FBgn0034967	eIF-5A	eIF-5A	0.770854	1557.34	1993.23	1361.73	965.613	722.373	789.755	806.98	725.078
FBgn0025286	RpL31	Ribosomal protein L31	0.963421	1660.91	2369.47	1587.11	930.646	534.531	533.771	500.726	671.457
FBgn0032049	Bace	beta-site APP-cleaving enzyme	0.992387	1008.23	2959.94	4023.53	210.981	0.959135	0.207487	0	0.0349245
FBgn0028662	VhaPPA1-1	Vacuolar H[+] ATPase subunit PPA1-1	0.777581	1777.4	1295.95	1520.94	987.404	666.05	483.305	613.125	805.189
FBgn0010412	RpS19a	Ribosomal protein S19a	0.99424	1624.06	2156.23	1538.36	930.115	497.786	423.595	405.23	552.412
FBgn0013325	RpL11	Ribosomal protein L11	0.988567	1540	2060.26	1500.26	881.2	502.146	510.652	519.835	525.736
FBgn0015756	RpL9	Ribosomal protein L9	0.969202	1372.57	2068.05	1478.61	821.607	547.817	513.449	477.629	550.033
FBgn0261597	RpS26	Ribosomal protein S26	0.993483	1304.1	1739.12	1429.7	1124.74	541.556	489.677	519.671	623.445
FBgn0039713	RpS8	Ribosomal protein S8	0.988764	1279.04	1749.32	1404.26	1069.4	483.115	546.692	504.89	623.355
FBgn0002590	RpS5a	Ribosomal protein S5a	0.98287	1524.04	1808.68	1390.33	809.463	546.475	495.575	464.776	541.31
FBgn0034968	RpL12	Ribosomal protein L12	0.977225	1282.14	1606.78	1477.01	872.611	552.779	580.958	547.304	626.709
FBgn0017579	RpL14	Ribosomal protein L14	0.987546	1672.04	1997.04	1419.19	769.062	389.127	406.437	388.86	445.262
FBgn0004403	RpS14a	Ribosomal protein S14a	0.997834	1444.66	1790.62	1202.59	1016	491.307	448.362	441.701	493.938
FBgn0261593	RpS10b	Ribosomal protein S10b	0.936104	1354.86	1833.89	1378.91	716.955	486.563	492.179	471.936	501.302
FBgn0019936	RpS20	Ribosomal protein S20	0.98345	1240.18	1570.68	1173.6	1107.39	531.158	446.987	521.698	627.095
FBgn0010408	RpS9	Ribosomal protein S9	0.988115	1517.47	1791.84	1404.61	771.471	456.988	389.283	380.541	498.29
FBgn0010409	RpL18A	Ribosomal protein L18A	0.892527	916.184	1241.14	1062.54	1161.42	679.187	704.479	664.439	740.392
FBgn0039757	RpS7	Ribosomal protein S7	0.990263	1063.25	1328.1	1165.71	1037.52	598.729	619.19	589.877	643.35
FBgn0261602	RpL8	Ribosomal protein L8	0.909765	1361.4	1951.16	1381.97	647.571	397.765	469.234	399.514	400.576
FBgn0003517	sta	stubarista	0.765547	1393.72	1761.78	1304.92	637.967	454.098	483.932	464.678	490.607
FBgn0036825	RpL26	Ribosomal protein L26	0.98011	1066.8	1499.82	1222.6	979.497	458.041	566.078	514.329	529.642
FBgn0086710	RpL30	Ribosomal protein L30	0.995451	1510.95	1729.22	1114.95	990.83	352.675	319.71	301.315	388.414
FBgn0029785	RpL35	Ribosomal protein L35	0.969319	1122.31	1437.8	1033.13	1058.12	427.343	442.954	439.299	596.648
FBgn0039359	RpL27	Ribosomal protein L27	0.892961	941.982	1284.68	992.948	1384.29	450.202	498.734	400.297	527.141
FBgn0022097	Vha36-1	Vacuolar H[+] ATPase subunit 36-1	0.85596	1303.34	1140.41	1310.26	744.608	458.981	379.69	509.109	575.676
FBgn0011272	RpL13	Ribosomal protein L13	0.995418	1251.54	1590.56	1175.89	736.728	428.186	429.152	367.087	412.861
FBgn0036213	RpL10Ab	Ribosomal protein L10Ab	0.939034	873.657	1088.79	965.772	1039.2	525.935	515.589	498.778	618.371
FBgn0010265	RpS13	Ribosomal protein S13	0.830726	775.339	991.875	880	1101.85	554.222	505.136	489.711	599.091
FBgn0039300	RpS27	Ribosomal protein S27	0.951595	997.026	1233.14	903.071	1056.66	424.304	342.756	403.96	523.377
FBgn0058002	CG40002	#N/A	0.865697	1505.79	1306.1	823.622	760.355	240.569	307.513	369.774	423.43
FBgn0260441	RpS12	Ribosomal protein S12	0.983052	940.469	1225.76	961.871	681.435	495.704	434.628	412.798	509.805
FBgn0002622	RpS3	Ribosomal protein S3	0.995164	922.731	1074.39	944.496	795.287	455.647	477.398	465.485	521.5
FBgn0261592	RpS6	Ribosomal protein S6	0.992171	926.709	1132.32	1011.42	689.353	463.453	448.801	423.572	499.259
FBgn0037671	VhaM8.9	#N/A	0.710198	869.128	802.623	1051.81	720.91	528.271	411.402	524.431	660.618
FBgn0014026	RpL7A	Ribosomal protein L7A	0.968007	834.877	990.289	904.813	854.039	440.504	505.267	454.563	540.414
FBgn0035753	RpL18	Ribosomal protein L18	0.988611	861.422	1150.75	946.379	686.761	427.416	470.744	424.701	447.657
FBgn0020618	Rack1	Receptor of activated protein kinase C 1	0.718698	964.543	1223.67	987.165	521.656	452.408	407.404	391.301	462.096
FBgn0011284	RpS4	Ribosomal protein S4	0.900948	699.418	886.164	783.315	811.693	574.722	570.884	491.347	569.911
FBgn0000100	RpLP0	Ribosomal protein LP0	0.880411	1095.05	1318.21	990.526	518.325	339.075	369.495	358.787	368.231
FBgn0004428	LysE	Lysozyme E	0.958416	2226.95	1015.96	489.077	1585.72	0.292559	0.0162668	0	0.107169
FBgn0030836	CG8664	#N/A	0.876843	40.4102	721.236	4406.53	110.628	0.612791	0.0358111	0.360743	0.635375
FBgn0037328	RpL35A	Ribosomal protein L35A	0.981051	714.233	1043.03	839.007	673.341	427.333	416.531	388.936	447.666
FBgn0029897	RpL17	Ribosomal protein L17	0.990896	770.646	1071.03	882.786	683.038	374.255	380.954	356.339	423.567
FBgn0005593	RpL7	Ribosomal protein L7	0.973661	788.976	952.664	810.771	862.357	386.722	336.779	318.669	385.067
FBgn0037686	RpL34b	Ribosomal protein L34b	0.979596	983.844	1253.61	912.141	515.628	268.718	287.058	279.718	339.208
FBgn0004404	RpS14b	Ribosomal protein S14b	0.980914	823.705	1036.8	721.76	723.166	215.347	274.231	259.272	279.043
FBgn0036945	CG6981	#N/A	0.740423	714.666	577.549	573.826	572.052	520.669	420.773	425.628	436.741
FBgn0003279	RpL4	Ribosomal protein L4	0.879533	669.129	873.282	761.216	460.171	355.176	402.755	337.304	330.134
FBgn0026372	RpL23A	Ribosomal protein L23A	0.969568	645.524	728.062	665.101	672.787	311.979	357.559	324.105	360.883
FBgn0030688	CG8952	#N/A	0.872008	711.698	752.19	1127.48	433.189	211.806	268.019	252.885	203.379
FBgn0020910	RpL3	Ribosomal protein L3	0.794359	457.342	626.915	643.067	624.619	384.172	388.882	360.701	410.222
FBgn0013981	His4r	Histone H4 replacement	0.963191	660.157	758.607	548.029	546.71	374.613	338.95	333.112	284.796
FBgn0085736	CG40472	#N/A	0.839117	965.169	895.228	533.573	450.357	185.185	189.341	246.711	295.37
FBgn0261596	RpS24	Ribosomal protein S24	0.870737	526.264	631.703	537.79	730.268	317.947	296.245	269.809	321.143
FBgn0033357	Tom7	Translocase of outer membrane 7	0.852367	774.411	868.374	488.58	353.07	210.839	188.55	197.983	266.909
FBgn0032518	RpL24	Ribosomal protein L24	0.985023	484.975	598.374	537.985	497.819	217.616	222.163	203.501	234.316
FBgn0028737	Ef1beta	Elongation factor 1 beta	0.89336	390.207	481.169	423.929	352.646	322.465	274.276	238.243	235.188
FBgn0034663	CG4363	#N/A	0.897839	1287.39	627.566	580.702	40.1741	0	0.219947	0.348341	9.40578
FBgn0036921	RhoGDI	RhoGDI	0.910423	366.614	412.546	372.919	316.051	243.892	168.983	206.054	251.726
FBgn0040954	CG13779	#N/A	0.939003	386.265	531.3	335.268	318.322	163.961	194.753	200.425	207.228
FBgn0031381	Npc2a	Niemann-Pick type C-2a	0.751951	283.014	468.311	311.947	244.812	146.58	206.566	179.941	117.413
FBgn0000370	crc	cryptocephal	0.945189	279.301	287.454	271.891	268.418	170.509	185.308	202.547	178.357
FBgn0033541	CG12934	#N/A	0.932295	185.496	342.993	1216.35	77.699	2.09875	6.02294	3.95877	3.27098
FBgn0039970	CG17508	#N/A	0.890217	288.918	279.97	211.851	171.797	129.181	97.3226	118.117	130.596
FBgn0016700	Rab1	Rab-protein 1	0.870176	216.853	238.32	181.338	186.836	136.637	139.853	155.985	126.55
FBgn0032596	CG17331	#N/A	0.984249	253.379	293.943	198.386	168.007	95.5124	102.903	102.388	101.606
FBgn0034902	CG5532	#N/A	0.9428	226.323	252.741	181.3	224.7	91.7315	103.319	82.1973	73.1686
FBgn0033340	CG13751	#N/A	0.995738	251.325	277.853	205.675	153.809	86.9265	84.2387	78.981	96.0201
FBgn0010590	Prosbeta1	Proteasome beta1 subunit	0.833722	233.386	293.035	195.736	130.052	88.9792	105.141	97.7032	85.0554
FBgn0029134	Prosbeta5	Proteasome beta5 subunit	0.707708	214.074	286.228	187.723	129.799	94.6875	120.732	102.821	88.4476
FBgn0250746	Prosbeta7	Proteasome beta7 subunit	0.762485	182.362	238.51	169.564	121.881	84.741	111.458	96.9751	84.8573
FBgn0024196	robl	roadblock	0.863195	221.01	212.02	154.265	112.705	92.4357	76.3469	77.9774	71.6852
FBgn0069242	eca	eclair	0.945123	167.59	197.656	175.932	190.119	61.2904	78.8013	64.2205	56.1365
FBgn0023175	Prosalpha7	Proteasome alpha7 subunit	0.864837	170.398	204.702	153.245	113.704	75.1185	95.586	87.2862	75.4268
FBgn0050360	Mal-A6	Maltase A6	0.769934	481.766	89.5006	351.594	7.98219	0.12695	0.198954	0.215616	0.448077
FBgn0015834	Trip1	Trip1	0.867006	156.815	177.293	149.992	97.101	83.8946	80.2504	75.934	77.2683
FBgn0033297	Mal-A8	Maltase A8	0.948414	52.1484	163.155	627.159	33.5932	0.0605073	0.0158905	0.0138281	0
FBgn0037270	CG9769	#N/A	0.980031	141.107	179.563	139.964	110.162	78.6371	74.435	68.1957	61.2716
FBgn0033555	RpS15Ab	Ribosomal protein S15Ab	0.99786	163.264	193.815	129.515	105.536	45.5865	40.7488	40.5715	48.1452
FBgn0035082	CG2811	#N/A	0.700428	142.319	162.666	110.852	81.693	81.9123	63.1181	65.7683	52.2592
FBgn0061198	HSPC300	#N/A	0.985924	127.997	168.364	126.287	97.2019	49.7794	57.6345	58.8073	59.3253
FBgn0039930	CG11077	#N/A	0.995465	153.871	183.666	127.252	87.1419	46.4969	34.2574	39.1502	35.9298
FBgn0086378	Alg-2	Apoptosis-linked gene-2	0.900538	154.703	155.532	108.346	82.6406	51.1908	40.8582	51.0433	61.4629
FBgn0040754	CG17059	#N/A	0.987673	139.317	155.408	103.603	89.3398	41.8088	42.6564	46.5255	49.9484
FBgn0262954	Rpb12	Rpb12	0.977748	144.102	141.968	102.337	80.443	37.5679	44.7736	42.9351	40.1848
FBgn0037899	RpL24-like	Ribosomal protein L24-like	0.983327	129.445	138.636	110.557	65.1899	45.1985	37.789	35.6321	37.2265
FBgn0033548	CG7637	#N/A	0.959608	126.807	143.153	105.965	56.2017	39.9947	24.266	30.7729	28.6758
FBgn0085279	CG34250	#N/A	0.868023	120.367	135.741	83.713	47.8026	31.347	29.5291	30.1802	31.0329
FBgn0039218	Rpb10	Rpb10	0.948715	98.0222	116.921	78.802	39.9762	24.4773	18.8944	23.678	24.3631
FBgn0085345	CG34316	#N/A	0.840945	17.6643	188.416	208.116	4.67566	0.176738	0.16962	0.0815311	0.160954
FBgn0033792	CG13325	#N/A	0.958548	41.1802	154.654	79.9521	4.96489	0.133181	0.326081	0.05542	0.027877

## Sheet: Cluster_8
	gene.name	description	MEM.SHIP	m1_FPKM	m2_FPKM	m3.4.5_FPKM	m6_FPKM	m7.8_FPKM	m9_FPKM	m10.11_FPKM	m12.13_FPKM
FBgn0003357	Jon99Ciii	Jonah 99Ciii	0.991247	36.5364	16.7251	9.03747	577.38	26418.8	112430	27023.5	1488.4
FBgn0003356	Jon99Cii	Jonah 99Cii	0.991707	38.9514	19.1638	10.2967	701.175	25916.4	110620	26334.6	1531.39
FBgn0035886	Jon66Ci	Jonah 66Ci	0.986697	3.26526	14.8877	65.2818	458.106	25917.2	33119.2	28102.4	755.996
FBgn0036024	CG18180	#N/A	0.877977	57.1853	86.159	150.835	602.455	31275.4	11396.6	1551.17	187.634
FBgn0259998	CG17571	#N/A	0.970981	5.20263	9.26795	6.56261	43.8978	6559.82	18119.6	11024.1	205.246
FBgn0031249	CG11911	#N/A	0.954672	2.35779	6.1759	2.89477	16.8947	2950.62	17109.7	14821.3	495.892
FBgn0031653	Jon25Biii	Jonah 25Biii	0.966556	2.99951	12.095	11.063	85.6193	9719.94	20568.2	3875.77	93.0688
FBgn0032144	CG17633	#N/A	0.993238	1.11408	2.03425	5.64628	115.229	10374.9	9152.19	4373.11	164.565
FBgn0035670	CG10472	#N/A	0.840543	19.0001	42.3243	8.96431	23.0178	2281.08	9909.56	9633.07	534.423
FBgn0035667	Jon65Ai	Jonah 65Ai	0.971011	9.51022	12.442	22.1916	154.62	11773.8	7321.53	2986.82	101.21
FBgn0035666	Jon65Aii	Jonah 65Aii	0.932276	10.0502	21.2557	9.69961	26.6362	3444.81	7000.67	7218.01	259.348
FBgn0000556	Ef1alpha48D	Elongation factor 1alpha48D	0.973332	1181.75	1419.5	1334.56	2524.81	2539.49	2915.34	2534.05	2382.16
FBgn0035887	Jon66Cii	Jonah 66Cii	0.993035	0.276777	0.602254	4.22431	76.399	4405.38	3117.61	2231.19	84.5657
FBgn0039778	Jon99Fi	Jonah 99Fi	0.991792	1.84865	1.60525	0.512389	64.5439	866.278	4824.23	2869.94	138.164
FBgn0039777	Jon99Fii	Jonah 99Fii	0.992739	0.784811	1.15444	0.456529	63.7097	648.33	3696.84	3014.34	154.191
FBgn0000559	Ef2b	Elongation factor 2b	0.966264	366.073	456.997	508.374	921.247	885.026	1115.07	997.329	764.777
FBgn0031248	CG11912	#N/A	0.923394	1.16944	0.676926	0.433265	2.50326	425.679	1830.04	2499.54	113.056
FBgn0000308	chic	chickadee	0.930358	381.385	368.452	341.83	479.785	552.777	520.727	589.179	577.605
FBgn0038701	CG18493	#N/A	0.727007	5.80849	6.86699	7.06457	32.551	2729.62	809.827	10.1469	129.644
FBgn0037678	CG16749	#N/A	0.950175	1.13939	2.20271	1.03725	5.29964	545.472	1423.35	1236.73	274.859
FBgn0000416	Sap-r	Saposin-related	0.958686	103.395	128.391	133.04	646.71	505.404	692.687	702.855	545.854
FBgn0020238	14-3-3epsilon	14-3-3epsilon	0.885139	241.918	219.17	200.9	385.332	483.363	342.407	344.781	350.981
FBgn0031285	CG3662	#N/A	0.965386	214.784	177.952	199.801	293.83	354.693	477.208	425.073	416.4
FBgn0261113	Xrp1	#N/A	0.867903	166.063	145.172	145.621	160.876	329.442	408.614	433.354	323.643
FBgn0026084	cib	ciboulot	0.835166	28.843	28.0482	29.727	818.546	327.995	255.293	300.175	267.883
FBgn0003231	ref(2)P	refractory to sigma P	0.976829	137.766	147.207	168.796	262.821	391.037	378.746	328.419	207.647
FBgn0014020	Rho1	Rho1	0.978433	114.104	120.933	115.521	259.7	290.599	304.069	312.259	302.054
FBgn0015288	RpL22	Ribosomal protein L22	0.750887	138.999	138.22	142.884	363.273	243.982	277.595	227.902	255.379
FBgn0250753	exba	extra bases	0.93514	173.917	125.359	129.056	242.798	276.195	252.753	251.473	256.86
FBgn0038845	CG10827	#N/A	0.937468	0.849946	3.06382	0.775766	5.09892	279.474	626.743	426.005	232.271
FBgn0265297	#N/A	#N/A	0.980876	67.814	54.2527	73.7246	145.658	228.901	319.499	345.099	275.974
FBgn0000043	Act42A	Actin 42A	0.910009	32.782	44.7604	86.7758	249.257	245.837	241.628	241.639	280.867
FBgn0051004	CG31004	#N/A	0.961606	77.6921	58.9033	93.7167	186.641	371.946	216.476	204.155	213.327
FBgn0033544	CG7220	#N/A	0.847998	108.545	72.8879	76.9548	194.287	229.042	201.128	239.598	299.193
FBgn0013272	Gp150	Gp150	0.91249	51.797	52.1281	70.5091	258.419	318.04	171.829	232.993	245.803
FBgn0010341	Cdc42	Cdc42	0.972135	51.6827	47.2154	64.7392	240.564	265.42	236.104	252.697	223.7
FBgn0030955	CG6891	#N/A	0.807435	17.0539	25.0897	117.458	106.386	230.919	204.855	310.58	277.609
FBgn0015795	Rab7	Rab-protein 7	0.805646	87.0777	87.1582	74.0978	294.161	176.267	214.581	191.839	152.78
FBgn0039858	CycG	Cyclin G	0.955553	53.2072	36.7708	49.643	196.124	198.085	238.382	234.255	259.072
FBgn0045823	vsg	visgun	0.900712	57.903	49.4587	62.0712	290.125	208.484	192.048	207.006	185.289
FBgn0051072	Lerp	lysosomal enzyme receptor protein	0.93312	54.3362	71.6808	69.5586	155.59	149.44	235.118	282.013	206.348
FBgn0014010	Rab5	Rab-protein 5	0.704455	82.8821	95.9538	82.6947	201.366	136.373	141.564	149.389	132.184
FBgn0031910	CG15818	#N/A	0.74066	11.0606	2.19516	7.67277	148.55	320.479	395.571	31.606	11.3084
FBgn0003328	scb	scab	0.951591	67.4199	50.7157	73.7212	81.1441	156.868	132.477	154.848	135.156
FBgn0034718	wdp	windpipe	0.909535	58.8586	40.3696	54.8715	129.642	209.337	118.839	109.292	126.615
FBtr0334467	#N/A	#N/A	0.734471	10.6435	19.3433	81.3117	135.448	107.998	131.641	178.894	180.248
FBgn0011661	Moe	Moesin	0.928958	70.4868	39.6607	61.775	89.7283	154.685	131.882	139.285	149.197
FBgn0004838	Hrb27C	Heterogeneous nuclear ribonucleoprotein at 27C	0.941859	43.2579	30.8546	52.3604	56.7174	135.05	139.266	148.216	134.645
FBgn0036663	CG9674	#N/A	0.861766	15.682	7.9581	8.48197	18.3422	54.3753	296.868	214.566	52.3069
FBgn0261822	Bsg	Basigin	0.791338	25.0171	13.4324	25.3672	64.1624	89.8865	107.295	139.813	199.238
FBgn0087007	bbg	big bang	0.896922	19.4322	18.4307	22.115	41.2942	86.652	89.5866	128.78	130.68
FBgn0036449	bmm	brummer	0.92412	9.05451	9.14155	5.71282	31.8799	40.1598	219.707	127.783	76.2079
FBgn0002121	l(2)gl	lethal (2) giant larvae	0.952543	16.1247	9.05469	16.2452	74.6418	137.243	69.1031	89.8484	100.005
FBgn0027108	inx2	innexin 2	0.895984	31.7806	15.755	18.2873	43.6644	164.606	72.5733	68.8359	36.0716
FBgn0001285	Jon44E	Jonah 44E	0.849677	0	0.0965027	0.0393572	0.122919	117.541	280.184	47.3142	2.37195
FBgn0033476	oys	oysgedart	0.958684	8.93556	6.81724	11.1828	75.2714	69.7036	97.2255	79.3895	95.6316
FBgn0039487	gb	genderblind	0.946947	1.09399	1.96127	1.74673	7.52817	50.9933	149.419	127.397	95.0183
FBgn0265434	#N/A	#N/A	0.906788	9.10606	7.20925	12.8111	61.9427	114.809	46.0457	49.8633	81.5208
FBgn0031702	fusl	fuseless	0.867706	1.27435	0.756246	0.288903	0.46947	136.058	136.502	36.9999	23.6709
FBgn0003358	Jon99Ci	Jonah 99Ci	0.8179	0	0.101547	0.167177	0.159293	19.8112	108.497	104.183	10.0589
