# Supplementary material for: Whole-Genome Expression Analysis in the Third Instar Larval Midgut of Drosophila melanogaster
Source: G3 (Bethesda). 2014 Sep 5;4(11):2197–205. doi: 10.1534/g3.114.013870 (PMC4232545; doi:10.1534/g3.114.013870)
Supplement: Supporting Information [file supp_g3.114.013870_FileS2.xlsx]

## Sheet: READ ME
	Raw (unscaled) FPKM values for members of the metabolic gene families (in separate sheets), including FlyBase identifier and gene name.

## Sheet: P450s
	gene_short_name	m1_FPKM	m2_FPKM	m3.4.5_FPKM	m6_FPKM	m7.8_FPKM	m9_FPKM	m10.11_FPKM	m12.13_FPKM
FBgn0015039	Cyp9b2	477.205	1596.5	1558.75	240.58	816.301	1108.87	925.127	190.441
FBgn0038037	Cyp9f2	947.625	808.36	754.659	985.767	851.359	588.34	469.086	342.673
FBgn0015035	Cyp4e3	0.586962	1.1061	0.958863	0.259407	47.4939	2709.41	1147.66	1.95048
FBgn0028940	Cyp28a5	33.1405	357.054	204.505	1.09131	427.739	764.175	821.366	192.056
FBgn0038681	Cyp12a4	95.7239	147.609	135.294	539.314	353.05	186.282	218.015	259.628
FBgn0033981	Cyp6a21	410.893	441.026	416.432	53.3855	60.2514	124.692	269.532	91.9983
FBgn0000473	Cyp6a2	773.613	418.713	347.822	2.57434	72.879	24.8621	28.5242	9.29186
FBgn0033292	Cyp4ad1	17.3579	25.4401	14.6217	4.14587	77.2937	679.758	383.637	471.231
FBgn0038194	Cyp6d5	98.0542	358.368	266.93	62.8443	122.682	168.522	318.592	247.372
FBgn0031688	Cyp28d2	528.941	377.479	299.876	2.28646	1.25914	0.328981	0.39908	0.90068
FBgn0014469	Cyp4e2	63.2276	110.736	76.9465	14.8594	117.247	310.788	145.462	31.9169
FBgn0033978	Cyp6a23	64.6065	90.0032	113.224	46.4814	107.237	57.5448	136.949	64.7922
FBgn0015033	Cyp4d8	22.8053	126.557	46.6745	0.771765	7.61778	74.2142	214.505	179.867
FBgn0005670	Cyp4d1	32.923	128.83	85.1803	0.229701	10.0786	139.224	131.844	54.2991
FBgn0039006	Cyp6d4	34.7145	58.1685	63.6189	28.8137	85.4121	67.7805	98.4978	68.8483
FBgn0030367	Cyp311a1	49.7203	180.213	68.2293	1.12561	6.54241	64.6775	81.9136	47.6908
FBgn0038680	Cyp12a5	13.1454	25.1264	30.1864	21.2418	62.4818	110.307	173.839	39.0778
FBgn0023541	Cyp4d14	10.3333	33.3411	32.7093	14.9418	27.1282	131.116	140.014	67.3786
FBgn0011576	Cyp4d2	19.1509	94.5658	45.3475	2.63954	12.5248	118.1	122.513	37.3084
FBgn0033302	Cyp6a14	82.6399	40.5817	60.2908	78.4235	57.8118	29.8268	25.6618	26.3834
FBgn0033065	Cyp6w1	57.8354	55.2523	27.0414	0.929865	8.00407	67.8186	159.015	20.1687
FBgn0015040	Cyp9c1	17.0655	18.9809	31.664	56.9997	66.1421	29.7615	33.4505	36.501
FBgn0033304	Cyp6a13	11.3428	5.70734	7.44138	129.426	103.193	11.3323	9.08625	5.05828
FBgn0037817	Cyp12e1	47.2318	45.5372	42.7817	19.0004	33.8201	23.6051	29.6439	34.5852
FBgn0033121	Cyp6u1	40.3056	40.8739	36.2133	15.2243	30.0037	42.3992	40.0197	28.2973
FBgn0013771	Cyp6a9	46.6774	49.7404	44.4943	36.586	36.2704	13.6944	27.8954	14.5272
FBgn0036806	Cyp12c1	58.0218	42.8437	44.3359	22.4681	21.6505	19.5694	28.1627	22.2067
FBgn0031695	Cyp4ac3	9.93471	55.3827	23.6238	1.19376	11.7937	71.723	51.4857	6.67465
FBgn0025454	Cyp6g1	1.02981	24.9366	111.606	4.47806	9.8762	21.1288	40.8586	15.8869
FBgn0031693	Cyp4ac1	10.5007	39.255	30.7787	0.444891	4.76433	35.6205	59.7112	48.3491
FBgn0015714	Cyp6a17	10.5933	16.3703	25.099	29.6192	54.9115	20.8526	32.7749	28.6072
FBgn0038095	Cyp304a1	4.51418	70.4399	84.4922	7.44404	0.0401363	0.693309	1.31785	0.297224
FBgn0031432	Cyp309a1	40.1754	63.2118	40.214	0.187682	8.9236	6.25432	5.46671	0.580099
FBgn0033982	Cyp317a1	13.9028	12.2947	13.1327	11.1275	23.9925	22.6248	32.109	33.8003
FBgn0015038	Cyp9b1	23.1629	24.4442	21.779	5.56645	18.7528	20.0796	19.9973	10.1435
FBgn0013772	Cyp6a8	31.9965	11.3375	4.49394	0.110944	0.821735	40.0744	44.2032	3.31798
FBgn0031182	Cyp6t1	1.94019	6.78493	9.23628	11.0967	29.7591	20.3143	19.8637	13.3178
FBtr0082602	Cyp9f3Psi-RA	11.0891	10.1837	11.8509	11.3295	12.0003	7.56177	8.49128	27.7626
FBgn0033775	Cyp9h1	19.4032	24.9773	17.6593	1.21116	1.75608	3.33299	2.03405	4.09086
FBgn0031126	Cyp6v1	4.95772	8.47816	7.02536	5.36841	7.84521	17.3091	12.5195	9.61328
FBgn0015037	Cyp4p1	9.57125	7.7902	7.67443	3.77525	7.90696	9.08885	11.1529	13.0601
FBgn0034387	Cyp12b2	11.6931	3.23782	2.14453	18.6331	18.3605	2.16658	2.19348	5.14991
FBgn0031689	Cyp28d1	17.3867	29.5995	13.5858	0.831375	0.430451	0.465115	0.308379	0.461181
FBgn0033395	Cyp4p2	8.50058	7.07148	6.27535	5.50692	7.50566	6.07096	5.59846	4.46445
FBgn0050489	Cyp12d1-p	1.6557	3.19109	2.35009	8.03251	10.9495	5.51092	15.4585	2.23284
FBgn0036910	Cyp305a1	1.56434	1.49755	0.977265	0.455855	5.10589	20.1503	15.6973	3.08492
FBgn0015036	Cyp4ae1	5.64283	6.70227	8.55697	2.45832	5.34239	5.338	7.13765	6.32924
FBgn0030369	Cyp318a1	3.4129	10.0374	6.53137	1.24024	1.95087	5.73438	5.57599	7.83873
FBgn0053503	Cyp12d1-d	1.39202	2.47901	1.76306	6.32417	8.77848	4.39393	13.3615	1.91928
FBgn0033980	Cyp6a20	1.35993	0.556723	1.15052	4.70049	7.08729	2.43576	3.89693	1.38072
FBgn0033697	Cyp6t3	1.47456	1.46678	1.73907	5.08279	2.82561	2.28918	3.03533	2.60139
FBgn0034756	Cyp6d2	1.24284	1.78794	3.0214	1.06186	2.12761	1.44262	2.41525	2.64095
FBgn0038034	Cyp9f3Psi	1.5862	2.08368	1.42916	2.01977	1.40395	0.930704	1.70519	3.28537
FBgn0033397	Cyp4p3	0.279948	0.423702	0.250605	0.0817776	0.967026	1.42849	2.01141	6.01744
FBgn0038076	Cyp313a4	1.29952	1.16945	1.68535	0.815699	0.680745	1.63731	1.17274	2.72695
FBgn0031694	Cyp4ac2	0.216116	1.14205	1.09153	0.0504602	0.307702	1.67431	2.90013	1.93597
FBgn0035790	Cyp316a1	0.140831	0.155785	0.131144	0.0572605	0.0764001	0.70487	3.56457	1.63329
FBgn0034053	Cyp4aa1	0.0190564	0.0581918	0.111744	0.0235899	1.0401	4.37254	0.527762	0.292398
FBgn0015034	Cyp4e1	1.81134	0.337174	0.879641	0.22046	0.249864	0.611899	0.408723	0.247479
FBgn0037601	Cyp313b1	0.639265	0.36365	0.519517	0.78391	0.498629	0.854457	0.292426	0.47269
FBgn0033979	Cyp6a19	0.159155	0.0472284	0.217879	1.02093	0.775008	0.246172	0.881477	0.160581
FBgn0033753	Cyp301a1	0.201388	0.14334	0.185405	0.449657	0.0744758	0.307881	0.264265	0.38029
FBgn0033696	Cyp6g2	0	0.292798	0.560763	0	0.116297	0.157408	0.253191	0.10922
FBgn0010019	Cyp4g1	0.0166771	1.24693	0	0.111527	0.0104153	0.0265532	0.0607935	0.00991786
FBgn0001992	Cyp303a1	0	0.0229533	0.0943055	0.0859193	0.347068	0.241396	0.124479	0.116018
FBgn0030615	Cyp4s3	0.103842	0.0702659	0.132154	0	0.0211064	0.050576	0.0239923	0.478608
FBgn0030304	Cyp4g15	0.0778056	0	0.0246502	0.0474502	0.0650748	0.184829	0.163018	0.128043
FBgn0013773	Cyp6a22	0.0237631	0.0470533	0.117635	0.162326	0.0699677	0.0521081	0.0869233	0.0809376
FBtr0333553	Cyp6a15Psi-RB	0.117369	0	0.0512825	0.166121	4.21734e-06	0.170591	0.0973946	0
FBgn0033524	Cyp49a1	0.28602	0.0242256	0.0404327	0	0.028086	0.0176141	0.0332721	0.171668
FBgn0010383	Cyp18a1	0.06968	0.0346694	0.0288228	0	0.01831	0.10923	0.0314321	0.0714452
FBgn0039519	Cyp6a18	0	0.0660934	0	0	0	0	0	0.235727
FBgn0041337	Cyp309a2	0	0.0712678	0.0384495	0	0.0244312	0.0327519	0.123576	0.0107946
FBgn0032693	Cyp310a1	0.0680862	0	0	0.0433308	0.109642	0	0	0.049468
FBgn0036778	Cyp312a1	0.0462467	0	0	0	0.0140517	0.00895467	0	0.131894
FBgn0015032	Cyp4c3	0	0	0	0.0499392	0.0468583	0.0445409	0.0265116	0.0106397
FBtr0088689	Cyp6a15Psi-RA	0	0	0	0	0.0766796	0	0	0.0771306
FBgn0030339	Cyp28c1	0	0	0	0.0568778	0.0425461	0.0522228	0	0
FBgn0033303	Cyp6a15Psi	0	0	0	0	7.8907e-07	0	0.045756	3.53525e-06
FBgn0038007	Cyp313a3	0	0.0246532	0	0	0.0167216	0	0	0
FBgn0035344	Cyp4d20	0	0	0	0	0	0	0.0126087	0
FBtr0100853	Cyp6a16Psi-RA	0	0	0	0	0	0	0	0.0118153
FBgn0031726	Cyp6a16Psi	0	0	0	0	0	0	0	3.19541e-07
FBgn0038236	Cyp313a1	0	0	0	0	0	0	0	0
FBgn0038006	Cyp313a2	0	0	0	0	0	0	0	0
FBgn0038005	Cyp313a5	0	0	0	0	0	0	0	0
FBgn0031925	Cyp4d21	0	0	0	0	0	0	0	0
FBgn0030949	Cyp308a1	0	0	0	0	0	0	0	0

## Sheet: ESTs
	gene_short_name	m1_FPKM	m2_FPKM	m3.4.5_FPKM	m6_FPKM	m7.8_FPKM	m9_FPKM	m10.11_FPKM	m12.13_FPKM
FBgn0015575	alpha-Est7	439.564	181.223	190.022	146.571	209.19	160.634	147.894	57.765
FBgn0032131	CG3841	68.0392	137.419	174.041	1.41802	4.64133	23.7286	41.93	59.1453
FBgn0037090	Est-Q	2.92315	21.624	28.7646	3.70672	29.11	164.142	123.205	57.8146
FBgn0000326	clt	37.5323	47.4453	37.3758	5.6007	16.4622	58.107	57.6102	37.585
FBgn0001987	Gli	43.6392	34.503	35.3716	19.4626	36.658	36.62	37.75	32.2108
FBgn0000024	Ace	5.79305	5.1364	4.85946	0.906474	4.37606	8.38633	10.0384	10.4749
FBgn0039084	CG10175	0.366589	0.123646	0.290788	0.387995	0.5179	0.188613	0.270072	0.520969
FBgn0031327	CG5397	0.264817	0.12615	0.234108	0.400983	0.152597	0.217462	0.0897189	0.433353
FBgn0004108	Nrt	0.0581244	0.0195065	0.00925276	0.0527777	0.458387	0.164027	0.347653	0.152105
FBgn0000594	Est-P	0.0704	0	0.0421165	0.0795206	0.194105	0.218624	0.168296	0.0488473
FBgn0010052	Jhe	0.210824	0.255768	0.208992	0.0265679	0.0125456	0.0311855	0.0273801	0.0452206
FBgn0001114	Glt	0.0908752	0.0804127	0.340488	0.129775	0.0445691	0.032706	0.0663005	0.016188
FBgn0027584	CG4757	0.0227705	0	0.0492889	0.0325717	0.0897272	0.0345176	0.0597848	0.0722747
FBgn0031866	neuroligin	0.0459548	0.0153929	0	0	0.0144403	0.107657	0.0730897	0.00678995
FBgn0083975	CG34139	0.0408841	0.00671118	0.0245437	0	0.00674042	0.0047026	0.0241085	0.0062799
FBgn0029690	CG6414	0.0655871	0.0427574	0	0	0	0	0	0
FBgn0032057	CG9287	0.0599	0	0	0.0225542	0	0	0.0132167	0
FBgn0000592	Est-6	0	0	0.0195797	0.0678143	0	0	0	0
FBgn0032132	CG4382	0	0	0.0207951	0	0	0	0.0175195	0.0300441
FBgn0083963	CG34127	3.04373e-07	0.00618204	0.0208757	0.0153372	0.00717394	0	0.0041459	0.00330117
FBgn0032058	CG9289	0	0	0	0	0.0100722	0	0.0220019	0.00854237
FBgn0034076	Jhedup	0	0	0	0	0	0	0.0177053	0
FBgn0034972	CG10339	0	0	0	0	0	0	0	0

## Sheet: GSTs
	gene_short_name	m1_FPKM	m2_FPKM	m3.4.5_FPKM	m6_FPKM	m7.8_FPKM	m9_FPKM	m10.11_FPKM	m12.13_FPKM
FBgn0001149	GstD1	3557.58	3991.29	2808.52	210.371	764.242	746.333	1078.76	755.903
FBgn0063497	GstE3	2357.72	1974.62	1375.96	49.6762	263.344	561.837	847.074	536.444
FBgn0063493	GstE7	1235.53	912.169	468.528	24.2643	80.6799	214.728	423.554	236.769
FBgn0027590	GstE12	694.536	759.107	581.684	222.526	249.429	289.675	302.771	340.171
FBgn0030484	GstT4	1137.65	588.338	309.79	61.3219	281.74	176.584	145.357	185.433
FBgn0010043	GstD7	732.623	982.742	663.016	18.7161	88.1528	49.6343	82.0692	84.149
FBgn0063492	GstE8	886.567	589.067	341.407	27.9646	49.088	64.4614	109.61	51.2423
FBgn0063491	GstE9	614.905	570.242	276.253	49.5	71.6815	130.662	103.649	121.244
FBgn0010038	GstD2	295.714	534.26	242.083	9.96173	105.247	32.6315	15.9447	14.537
FBgn0035904	GstO3	176.378	171.79	144.837	109.778	132.348	124.208	152.824	88.5193
FBgn0063494	GstE6	137.263	270.77	203.028	9.34415	65.7253	73.5056	70.761	29.6749
FBgn0035906	GstO2	207.226	156.248	124.867	55.101	75.3072	71.6709	65.8248	79.2618
FBgn0063495	GstE5	226.371	178.084	128.332	21.0699	60.7665	61.7317	70.6362	85.286
FBgn0042206	GstD10	77.7336	162.035	256.047	6.26344	68.5115	18.937	17.8336	18.337
FBgn0050000	GstT1	156.948	132.207	78.0461	26.2512	39.6359	51.3951	58.4147	77.6909
FBgn0010040	GstD4	163.766	165.624	92.1502	3.72793	9.09356	9.85933	21.2372	27.1072
FBgn0038020	GstD9	49.4972	232.882	114.923	4.91553	12.169	12.6167	19.3444	4.80268
FBgn0034335	GstE1	63.225	51.6425	72.2367	15.0274	68.949	39.0763	51.3387	41.4347
FBgn0031117	GstT3	55.8856	73.4354	42.8089	2.84192	13.7533	49.4686	46.6052	46.2562
FBgn0034354	GstE11	38.1626	56.5686	59.9706	15.2827	35.0975	28.0662	30.992	25.5895
FBgn0050005	GstT2	46.7201	60.3292	34.8703	6.39008	16.3344	40.246	41.094	40.3687
FBgn0033381	GstE13	66.0966	65.063	40.0796	15.1136	16.3513	19.5563	16.0038	17.1794
FBgn0010044	GstD8	42.2293	66.7122	63.9224	1.12982	4.19171	6.22914	9.49311	29.4932
FBgn0010042	GstD6	53.0899	68.6442	42.4279	6.30771	29.1836	5.60699	10.1682	3.09857
FBgn0063499	GstE10	1.40149	0.174611	4.70229	110.306	89.9201	0.0803612	0.0348465	0.137634
FBgn0010226	GstS1	17.5251	13.6336	14.5353	21.6848	29.0087	15.306	15.196	5.48265
FBgn0010041	GstD5	43.0813	21.9931	23.5794	8.49814	6.1848	6.9139	11.049	6.88726
FBgn0037696	GstZ1	14.8937	14.6248	11.2104	9.4696	5.43433	4.94121	4.87473	7.35231
FBgn0010039	GstD3	9.6569	13.5851	20.1315	5.36444	7.41484	3.52916	4.06987	5.56226
FBgn0035907	GstO1	2.36263	1.90313	2.79252	2.31597	2.24741	0.828896	1.30539	0.847908
FBgn0037697	GstZ2	0.124248	0.356203	0.427472	0.042101	0.179502	0.192519	0.316619	0.186158
FBgn0063498	GstE2	0.164373	0.0580566	0	0.814829	0.109785	0.0417212	0.084871	0.146847
FBgn0063496	GstE4	0.228285	0.233039	0.0946119	0.0617826	0.0314154	0.0823208	0.316795	0.0823944
FBgn0033817	GstE14	0	0	0	0	0	0	0.0317213	0.0528038
FBgn0038029	GstD11	0	0	0	0	0	0	0	0

## Sheet: UGTs
	gene_short_name	m1_FPKM	m2_FPKM	m3.4.5_FPKM	m6_FPKM	m7.8_FPKM	m9_FPKM	m10.11_FPKM	m12.13_FPKM
FBgn0026315	Ugt35a	119.3	139.875	134.663	93.4699	103.683	158.319	219.006	296.102
FBgn0040260	Ugt36Bc	168.267	331.354	262.029	10.6002	68.8733	117.581	142.141	98.1664
FBgn0040256	Ugt86Dd	171.011	102.983	26.0147	1.83436	14.6074	47.0796	137.153	20.0951
FBgn0040252	Ugt86Dh	22.3404	22.9245	24.8702	23.7759	35.5673	43.934	78.8447	124.965
FBgn0040259	Ugt86Da	13.1557	31.5007	30.374	33.9704	42.3914	34.1514	61.5639	65.1384
FBgn0040250	Ugt86Dj	19.5167	17.4972	15.0732	4.93252	7.97182	18.489	39.5335	72.563
FBgn0040262	Ugt36Ba	24.4558	24.3262	26.2068	4.33142	19.5356	18.3675	27.5761	19.375
FBgn0014075	Ugt	7.37631	7.70205	8.62313	5.38738	11.8573	13.4261	16.331	17.7511
FBgn0026755	Ugt37b1	6.9787	15.4649	11.0368	0.029435	0.324426	2.98118	10.5777	23.7772
FBgn0040253	Ugt86Dg	0.236641	0.819566	0.820678	0.0517122	5.70186	20.6156	20.7831	4.71602
FBgn0040251	Ugt86Di	0.174398	0.455729	0.752345	2.9382	3.13247	0.617574	0.676443	0.705025
FBgn0040257	Ugt86Dc	1.41386	1.64945	1.16232	0.815217	0.836294	0.558671	0.65838	0.351097
FBgn0040255	Ugt86De	0.127223	0.931094	0.940439	0.0452249	0.21286	1.01308	0.874073	0.845724
FBgn0040261	Ugt36Bb	0.50955	0.450378	0.550341	0.168318	0.151655	0.21789	0.856445	0.766252
FBgn0026314	Ugt35b	0.0736018	0.10335	0.214953	0	0.147221	0.229468	0.515568	0.539572
FBgn0040091	Ugt58Fa	0.0475854	0.0739139	0.302936	0.106954	0.356255	0.0513043	0.0149144	0.012142
FBgn0026756	Ugt37a1	0.0250208	0.105706	0.0436218	0.000708693	0.0152312	0.0586274	0.0190844	0.0163351
FBgn0026754	Ugt37c1	0	0	0.0213892	0.0404363	0	0	0	0

## Sheet: ABCs
	gene_short_name	m1_FPKM	m2_FPKM	m3.4.5_FPKM	m6_FPKM	m7.8_FPKM	m9_FPKM	m10.11_FPKM	m12.13_FPKM
FBgn0032167	CG5853	128.461	126.145	120.485	99.6615	209.201	655.718	494.161	806.425
FBgn0031069	Pmp70	125.252	222.864	178.222	30.8136	80.8331	474.672	363.896	180.53
FBgn0025683	CG3164	72.2153	77.587	78.6915	107.88	129.995	324.348	306.391	402.973
FBgn0031170	CG1718	70.6912	35.8367	35.2507	4.19273	75.736	199.398	223.28	233.807
FBgn0086706	pix	72.5996	91.6956	88.6504	100.829	94.7432	99.147	89.9289	84.598
FBgn0010241	Mdr50	18.473	20.4427	37.4932	10.945	62.4721	132.195	188.364	149.63
FBgn0039645	CG11898	56.5893	51.1493	40.7519	0.705809	75.8424	84.9327	58.579	1.5455
FBgn0035244	ABCB7	57.3603	46.3565	48.9691	18.1886	42.9209	51.8916	49.7735	52.4816
FBgn0004512	Mdr49	20.6287	24.6762	15.1085	0.329599	30.3141	88.7823	69.3102	56.5213
FBgn0038376	Hmt-1	42.335	40.3836	49.6336	30.8556	42.654	37.284	33.8194	24.4656
FBgn0030403	CG1824	53.3795	31.9909	26.9107	9.81689	35.1905	41.2036	42.5643	41.7368
FBgn0032018	CG7806	8.60273	8.7585	13.2487	12.7246	41.0313	67.4427	73.0528	50.3154
FBgn0032456	MRP	20.966	16.7488	20.0366	13.4321	50.24	53.7239	66.9456	29.0855
FBgn0030672	CG9281	29.0012	20.1516	19.6939	24.0224	35.4928	50.609	46.448	27.5341
FBgn0020762	Atet	6.48732	12.7512	10.3944	22.9831	9.62124	40.022	47.1942	17.0223
FBgn0028539	CG31731	7.18595	5.86841	8.85442	18.4139	32.0764	26.22	32.332	32.734
FBgn0031516	CG9663	10.2873	10.6489	13.2457	6.68729	17.1882	34.2439	40.4757	24.6744
FBgn0031515	CG9664	6.78551	25.5414	17.6028	2.43982	4.36702	28.0412	45.6638	25.7962
FBgn0051792	CG31792	20.855	21.348	13.3321	0.54033	9.25915	23.4163	22.9259	29.996
FBgn0036888	CG9330	12.9264	12.5102	12.4438	16.6148	18.9038	17.3907	17.7269	20.0319
FBgn0038740	CG4562	8.18306	14.1046	17.2517	1.3489	7.48012	38.0324	22.5749	3.72524
FBgn0051793	CG31793	13.2438	6.91309	7.07487	21.3381	42.0014	6.85115	5.05004	4.77084
FBgn0032026	CG7627	8.05984	7.95392	10.0966	13.8839	19.5708	16.0955	14.8958	12.5547
FBgn0030321	CG1703	11.1632	11.7865	12.3542	8.05424	15.1656	14.9127	14.6917	11.6691
FBgn0034612	CG10505	6.20343	6.79803	6.52113	5.13418	42.5046	7.19397	6.3964	7.7008
FBgn0039207	CG5789	6.76177	3.24806	3.76548	5.7299	15.1246	18.1502	13.7865	8.08439
FBgn0023536	CG3156	9.58615	8.96552	9.13513	2.54429	5.24136	5.11311	5.509	7.09769
FBgn0031449	CG31689	1.89407	2.05002	3.76247	3.98161	7.94872	6.05574	4.70927	10.0023
FBgn0039644	CG11897	4.11623	2.62745	4.17701	1.45139	3.89455	7.85303	9.66648	4.57782
FBgn0263316	Mrp4	2.48107	1.87508	2.69847	5.38954	8.51787	5.86415	4.74091	5.23574
FBgn0020445	E23	0.149531	0.315539	0.393279	6.25497	1.64886	4.88118	6.09827	3.80519
FBgn0039594	CG9990	1.50148	1.45868	1.82834	1.14094	1.17143	3.29013	2.87989	5.08813
FBgn0010549	l(2)03659	1.27044	1.1488	2.2877	0.104503	1.31466	0.835646	0.769335	4.3992
FBgn0264494	CG17646	0.810813	0.608035	1.22775	2.31754	1.95881	1.50426	1.27509	1.25988
FBgn0031734	CG11147	0.559973	0.470219	0.67975	0.771236	0.576524	1.37266	1.38296	2.44667
FBgn0028675	Sur	0.436524	0.489849	1.00759	0.414005	1.81164	0.708253	0.566816	1.56702
FBgn0000241	bw	0.755744	0.339378	0.496043	1.63853	1.97339	0.698717	0.419771	0.507934
FBgn0053172	CG33172	0.831852	0.666658	0.50999	0.250436	0.850505	0.704694	0.701464	0.994657
FBgn0035695	CG10226	0.103067	0.292915	0.61532	0.820054	1.40578	0.519197	0.624718	0.7417
FBgn0031169	CG1494	0.437066	0.136819	0.112763	0.0646862	0.174631	0.777922	0.954075	0.186501
FBgn0052091	CG32091	0.038375	0.131932	0.223647	0.480931	0.19772	0.246107	0.806838	0.322848
FBgn0039244	CG11069	0.0657918	0.16233	0.207176	0.33939	0.209634	0.339531	0.219268	0.562754
FBgn0051121	CG31121	0.051044	0.137567	0.112547	0.0936988	0.110799	0.210221	0.139201	0.261952
FBgn0032908	CG9270	0.0187409	0.010132	0	0.255328	0.124059	0.0577456	0.0494354	0.0181859
FBgn0263747	CG43672	0.0453564	0.0630911	0.0524631	0.044374	0.0682668	0.0511869	0.0784553	0.117195
FBgn0034493	CG8908	0.0542144	0.0714947	0.0325163	0.105253	0.0781111	0.0337048	0.0663226	0.0208622
FBgn0003515	st	0.0406535	0	0.0167711	0.0914799	0	0.0149338	0	0.0823673
FBgn0263748	CG43673	0	0	0.084163	0.0634432	0.0602268	0	0	0.0275519
FBgn0031171	CG1801	0.0720131	0.0366978	0.00607054	0	0.0129484	0.0104931	0.0288517	0.0195732
FBgn0031220	CG4822	0	0.0158066	0.0271899	0.086584	0.0121061	0	0	0.0109871
FBgn0053970	CG33970	0	0	0	0	0.021635	0.0306937	0	0.036336
FBgn0261998	CG42816	0	0.00837803	0	0	0.0156898	0.00606155	0.0242935	0.0158061
FBgn0051213	CG31213	0.00616774	0	0.00567031	0	0	0.0050001	0.00567631	0.015761
FBgn0083956	CG34120	0.00511452	0	0.00483882	0.00677166	0	0.00857871	0	0.0126207
FBgn0004513	Mdr65	0	0.00987607	0	0	0.00608369	0	0	0
FBgn0261997	CG42815	0	0	0	0	0	0	0	0
FBgn0036747	CG6052	0	0	0	0	0	0	0	0
